# Supplementary material for: The RNA-Binding Protein QKI Suppresses Cancer-Associated Aberrant Splicing
Source: PLoS Genet. 2014 Apr 10;10(4):e1004289. doi: 10.1371/journal.pgen.1004289 (PMC3983035; doi:10.1371/journal.pgen.1004289)
Supplement: Table S1 — Alternative splicing changes detected upon QKI knockdown in BEAS2B cells by RNA-Seq. (XLS) [file pgen.1004289.s007.xls]

## Sheet: SE
Table S1
SE
	QKI_ctrl.Exon2	QKI_ctrl.Junc12	QKI_ctrl.Junc23	QKI_ctrl.Junc13	QKI_expt.Exon2	QKI_expt.Junc12	QKI_expt.Junc23	QKI_expt.Junc13	pvalue
ENSG00000115414|FN1|chr2|-|216256355|216256537|216257654|216257926|216259251|216259442	446	186	182	612	1206	464	455	373	6.47e-82
ENSG00000138326|RPS24|chr10|+|79796952|79797062|79799962|79799983|79800373|79800471	0	213	142	746	0	50	32	1149	9.7e-59
ENSG00000132780|NASP|chr1|+|46072154|46072263|46072993|46074009|46078841|46078920	1242	11	49	394	518	3	12	478	1.05e-37
ENSG00000117868|ESYT2|chr7|-|158542340|158542414|158545472|158545534|158552177|158552272	0	15	7	176	0	110	65	79	1.78e-37
ENSG00000148700|ADD3|chr10|+|111890121|111890244|111892063|111892158|111893084|111895323	8	3	8	59	38	60	84	5	5.1e-36
ENSG00000100503|NIN|chr14|-|51221460|51221585|51223210|51225348|51226575|51227077	2066	27	45	5	221	4	4	40	3.82e-34
ENSG00000148700|ADD3|chr10|+|111890121|111890244|111892063|111892485|111893084|111895323	17	3	4	59	61	60	5	5	4.66e-27
ENSG00000117114|LPHN2|chr1|+|82450943|82451039|82452585|82452713|82456075|82458107	1	0	0	44	28	31	40	12	1.58e-26
ENSG00000197694|SPTAN1|chr9|+|131353756|131353904|131355262|131355321|131356454|131356652	0	93	111	155	0	211	258	63	2.39e-26
ENSG00000115414|FN1|chr2|-|216243853|216244040|216245534|216245803|216246935|216247048	2015	424	690	137	3019	643	1026	34	3.63e-26
ENSG00000171603|CLSTN1|chr1|-|9795943|9796100|9797556|9797612|9801152|9801314	0	113	126	3	0	69	80	59	1.21e-18
ENSG00000024526|DEPDC1|chr1|-|68947123|68947295|68947729|68948580|68949633|68949773	373	17	30	52	748	25	70	6	3.27e-18
ENSG00000064042|LIMCH1|chr4|+|41621205|41621457|41640949|41640984|41646517|41646643	0	13	43	2	0	4	7	39	5.74e-17
ENSG00000138119|MYOF|chr10|-|95148787|95148911|95152674|95152712|95155899|95155981	0	44	24	3	0	18	7	51	8.18e-17
ENSG00000198467|TPM2|chr9|-|35684485|35684547|35684729|35684804|35685061|35685136	6	211	9	452	6	122	7	742	1.51e-16
ENSG00000092841|MYL6|chr12|+|56554027|56554104|56554410|56554454|56555171|56555371	0	550	269	1729	0	364	216	2016	3.24e-15
ENSG00000075413|MARK3|chr14|+|103958114|103958371|103964839|103964865|103969219|103970164	0	24	9	20	0	1	1	78	4.25e-15
ENSG00000152952|PLOD2|chr3|-|145794569|145794682|145795649|145795711|145796903|145797044	0	397	595	130	0	222	338	188	4.38e-14
ENSG00000165629|ATP5C1|chr10|+|7844721|7844817|7848937|7848973|7849622|7849778	0	5	106	60	0	12	149	8	4.52e-13
ENSG00000112851|ERBB2IP|chr5|+|65349234|65350779|65370852|65371058|65372144|65372425	132	69	100	59	178	74	123	8	1.8e-12
ENSG00000140416|TPM1|chr15|+|63353068|63353138|63353397|63353472|63353912|63353987	22	650	12	57	34	829	9	9	3.33e-12
ENSG00000073921|PICALM|chr11|-|85687666|85687725|85689113|85689136|85692172|85692271	0	24	41	11	0	1	4	27	5.62e-12
ENSG00000154380|ENAH|chr1|-|225702298|225702602|225704898|225705692|225706900|225707267	212	41	7	63	280	38	8	11	9.45e-12
ENSG00000140416|TPM1|chr15|+|63353397|63353472|63353912|63353987|63354414|63354476	35	6	89	448	19	5	27	557	1.05e-11
ENSG00000196535|MYO18A|chr17|-|27409334|27409456|27412622|27412666|27413456|27413595	37	17	15	14	11	6	3	49	1.056e-11
ENSG00000077782|FGFR1|chr8|-|38285439|38285953|38287200|38287466|38314874|38315052	19	9	11	49	106	33	24	30	2.01e-11
ENSG00000151914|DST|chr6|-|56330876|56330993|56333780|56333797|56334681|56334755	0	18	22	3	0	4	8	35	2.17e-11
ENSG00000073921|PICALM|chr11|-|85694909|85695016|85701293|85701442|85707869|85707972	52	70	42	99	120	119	73	54	7.99e-11
ENSG00000039560|RAI14|chr5|+|34812285|34812313|34813679|34813765|34814688|34814774	3	24	50	24	8	39	127	1	8.41e-11
ENSG00000151914|DST|chr6|-|56324929|56325052|56327844|56327954|56328363|56329114	79	134	98	2	28	42	40	22	1.01e-10
ENSG00000093167|LRRFIP2|chr3|-|37125127|37125297|37132958|37133029|37136283|37136399	0	72	87	8	0	25	26	30	2.07e-10
ENSG00000115504|EHBP1|chr2|+|63206323|63206470|63215066|63215173|63217851|63217975	6	20	14	28	23	48	44	5	3.11e-10
ENSG00000182534|MXRA7|chr17|-|74675653|74676961|74679929|74680009|74681154|74681247	59	50	139	12	17	23	48	34	4.91e-10
ENSG00000136717|BIN1|chr2|-|127821509|127821594|127825739|127825831|127826500|127826607	0	0	0	106	8	10	13	92	7.13e-10
ENSG00000123130|ACOT9|chrX|-|23751289|23751334|23752458|23752484|23754036|23754133	0	12	37	12	0	4	24	65	1.22e-09
ENSG00000198467|TPM2|chr9|-|35684729|35684804|35685061|35685136|35685266|35685336	17	9	105	166	50	7	146	92	1.29e-09
ENSG00000126777|KTN1|chr14|+|56139647|56139730|56139890|56139973|56142553|56142636	24	116	232	174	20	53	92	181	1.43e-09
ENSG00000133961|NUMB|chr14|-|73741928|73744001|73745989|73746132|73749067|73749213	22	6	7	28	60	17	40	8	1.46e-09
ENSG00000112414|GPR126|chr6|+|142703088|142703156|142704897|142704980|142711395|142711480	11	37	20	23	22	58	62	2	6.96e-09
ENSG00000073921|PICALM|chr11|-|85694909|85695016|85701293|85701421|85707869|85707972	46	70	4	99	89	119	2	54	8.85e-09
ENSG00000111790|FGFR1OP2|chr12|+|27110534|27110676|27113448|27113561|27116275|27116388	53	88	37	14	22	33	11	35	1.03e-08
ENSG00000171603|CLSTN1|chr1|-|9815172|9815367|9816539|9816568|9833330|9833452	0	20	17	74	0	2	6	133	1.17e-08
ENSG00000171634|BPTF|chr17|+|65870933|65871136|65871672|65871860|65882244|65882432	45	32	26	10	22	11	2	30	1.95e-08
ENSG00000153113|CAST|chr5|+|96058343|96058402|96062498|96062563|96063193|96063234	0	21	33	88	0	2	5	90	2.47e-08
ENSG00000154380|ENAH|chr1|-|225702298|225702602|225704898|225705008|225706900|225707267	88	41	15	63	95	38	7	11	3.25e-08
ENSG00000117143|UAP1|chr1|+|162560113|162560301|162562522|162562572|162567582|162567648	0	35	18	60	0	8	6	94	3.44e-08
ENSG00000071054|MAP4K4|chr2|+|102476105|102476326|102477287|102477448|102481392|102481498	13	15	16	51	32	33	34	21	4.16e-08
ENSG00000090989|EXOC1|chr4|+|56748893|56750094|56755054|56755098|56756389|56756552	0	1	1	22	0	12	14	6	6.67e-08
ENSG00000163681|SLMAP|chr3|+|57908616|57908750|57911572|57911661|57913023|57914895	0	18	22	0	3	4	3	13	1.09e-07
ENSG00000152818|UTRN|chr6|+|145142018|145142154|145148484|145148522|145148747|145148812	0	19	39	10	0	12	13	36	1.55e-07
ENSG00000116786|PLEKHM2|chr1|+|16046229|16046415|16047824|16047883|16051812|16052040	0	34	24	9	0	18	13	39	1.58e-07
ENSG00000107679|PLEKHA1|chr10|+|124186458|124186547|124187792|124187832|124189140|124191867	0	8	9	2	0	0	0	12	6.45e-07
ENSG00000136731|UGGT1|chr2|+|128913063|128913161|128913966|128913989|128914826|128914920	0	4	25	2	0	3	10	23	7.55e-07
ENSG00000112851|ERBB2IP|chr5|+|65349234|65350779|65364705|65364848|65370852|65371058	3	4	1	69	15	21	18	74	7.68e-07
ENSG00000008294|SPAG9|chr17|-|49052132|49052308|49053224|49053262|49054469|49054582	0	21	41	26	0	14	18	62	9.15e-07
ENSG00000125354|SEPT6|chrX|-|118751602|118752749|118759298|118759342|118763281|118763471	0	1	3	31	0	3	12	4	1.14e-06
ENSG00000100241|SBF1|chr22|-|50894921|50895102|50895463|50895540|50897684|50897821	14	10	5	3	2	8	1	22	2.11e-06
ENSG00000164144|ARFIP1|chr4|+|153784758|153784866|153791905|153792000|153793604|153793716	3	14	9	25	0	2	1	40	3.57e-06
ENSG00000132970|WASF3|chr13|+|27250686|27250861|27254172|27254338|27255191|27255457	38	5	7	12	8	4	0	24	4.06e-06
ENSG00000091409|ITGA6|chr2|+|173362703|173362828|173366500|173366629|173368819|173371181	46	44	34	6	18	10	8	16	5.49e-06
ENSG00000147044|CASK|chrX|-|41412972|41413168|41414853|41414888|41419032|41419100	0	37	20	6	0	20	4	23	5.74e-06
ENSG00000136068|FLNB|chr3|+|58116468|58116635|58117654|58117746|58118535|58118658	2	20	8	150	6	36	31	124	9.59e-06
ENSG00000141367|CLTC|chr17|+|57762948|57763169|57764362|57764382|57767997|57768187	0	27	6	500	0	2	4	521	1.02e-05
ENSG00000138674|SEC31A|chr4|-|83750153|83750211|83763338|83763634|83765539|83765662	168	5	65	31	242	10	83	9	1.03e-05
ENSG00000140262|TCF12|chr15|+|57543548|57543621|57544619|57544690|57545460|57545666	0	0	1	21	3	9	8	12	1.17e-05
ENSG00000138674|SEC31A|chr4|-|83750153|83750211|83763293|83763634|83765539|83765662	195	17	65	31	279	20	83	9	1.19e-05
ENSG00000075413|MARK3|chr14|+|103958114|103958371|103966493|103966537|103969219|103970164	0	0	24	20	0	5	11	78	1.4e-05
ENSG00000137501|SYTL2|chr11|-|85425456|85425550|85428526|85428573|85429833|85430330	0	11	7	1	0	2	2	13	1.52e-05
ENSG00000075413|MARK3|chr14|+|103958114|103958371|103964839|103964865|103966493|103966537	0	24	6	0	0	1	0	5	1.59e-05
ENSG00000132613|MTSS1L|chr16|-|70698823|70698999|70699369|70699443|70708209|70708431	0	42	38	4	0	28	50	31	1.89e-05
ENSG00000160310|PRMT2|chr21|+|48055079|48055675|48056351|48056459|48056808|48056902	21	46	55	92	11	25	35	127	2.05e-05
ENSG00000082805|ERC1|chr12|+|1219358|1219513|1221381|1221464|1225032|1225367	2	39	23	9	0	7	5	15	2.35e-05
ENSG00000104067|TJP1|chr15|-|30010470|30011342|30011981|30012220|30012562|30012912	50	25	36	42	24	10	13	56	2.36e-05
ENSG00000161203|AP2M1|chr3|+|183897852|183898039|183898433|183898438|183898637|183899074	0	40	100	176	0	28	63	233	2.55e-05
ENSG00000136238|RAC1|chr7|+|6431555|6431672|6438293|6438349|6439757|6439819	0	64	47	117	0	29	29	143	3.08e-05
ENSG00000170776|AKAP13|chr15|+|86198648|86199018|86201768|86201821|86207794|86207986	0	13	4	4	0	5	1	23	3.65e-05
ENSG00000079156|OSBPL6|chr2|+|179203718|179203821|179204399|179204491|179213951|179214116	0	1	1	9	3	12	5	2	6.69e-05
ENSG00000001167|NFYA|chr6|+|41046768|41046903|41048550|41048636|41051785|41051931	3	4	12	4	1	3	1	17	7.96e-05
ENSG00000101974|ATP11C|chrX|-|138808505|138811121|138813810|138813914|138820075|138820228	9	11	34	8	3	4	10	18	8.17e-05
ENSG00000137501|SYTL2|chr11|-|85420367|85420543|85422156|85422275|85425456|85426180	1	8	10	15	6	12	15	1	8.89e-05
ENSG00000083857|FAT1|chr4|-|187508937|187510374|187511522|187511557|187516843|187516980	0	10	13	41	0	5	6	91	0.000142751
ENSG00000171634|BPTF|chr17|+|65870933|65871136|65871672|65871860|65887960|65888150	45	32	5	3	22	11	0	12	0.000184295
ENSG00000142192|APP|chr21|-|27354657|27354790|27369675|27369731|27372330|27372497	0	201	203	187	0	150	173	237	0.000190844
ENSG00000187239|FNBP1|chr9|-|132671169|132671278|132686123|132686305|132687239|132687436	77	49	18	4	52	33	12	18	0.000200582
ENSG00000099797|TECR|chr19|+|14640382|14640523|14655926|14655992|14673337|14673387	1	1	0	159	3	5	9	138	0.000220653
ENSG00000163625|WDFY3|chr4|-|85645579|85645747|85648014|85648064|85654535|85654762	0	13	14	3	0	6	3	13	0.000222831
ENSG00000147044|CASK|chrX|-|41414853|41414888|41416285|41416353|41419032|41419100	0	3	11	20	0	1	25	4	0.000234769
ENSG00000156976|EIF4A2|chr3|+|186505565|186505671|186506099|186506205|186506914|186507689	165	165	62	244	141	136	39	300	0.000260188
ENSG00000117143|UAP1|chr1|+|162560113|162560301|162562525|162562572|162567582|162567648	0	8	18	60	0	3	6	94	0.000263231
ENSG00000145246|ATP10D|chr4|+|47583977|47584081|47584886|47584978|47589036|47589223	3	4	4	15	0	0	0	24	0.000273662
ENSG00000109572|CLCN3|chr4|+|170634230|170634446|170638943|170639018|170641058|170644824	0	16	6	19	0	3	0	25	0.00029175
ENSG00000137177|KIF13A|chr6|-|17763924|17765177|17771345|17771449|17772139|17772290	3	9	13	28	8	30	18	15	0.000300696
ENSG00000147852|VLDLR|chr9|+|2650370|2650516|2651415|2651498|2651874|2651954	2	23	4	9	0	3	1	14	0.00030199
ENSG00000135341|MAP3K7|chr6|-|91246056|91246120|91254271|91254351|91256977|91257106	1	4	3	53	0	19	13	46	0.000309427
ENSG00000060237|WNK1|chr12|+|987181|987527|988739|989197|990858|990955	73	4	5	64	103	17	7	41	0.000316491
ENSG00000117335|CD46|chr1|+|207958964|207959027|207963598|207963690|207966864|207968858	23	220	127	101	15	138	105	124	0.000320954
ENSG00000117523|PRRC2C|chr1|+|171557518|171557644|171558508|171558744|171560291|171560452	11	6	3	87	29	20	1	73	0.000322234
ENSG00000154310|TNIK|chr3|-|170819238|170819422|170824972|170824995|170825854|170825951	0	3	7	15	0	8	17	3	0.000327898
ENSG00000060237|WNK1|chr12|+|987181|987527|989887|990165|990858|990955	78	44	23	64	127	43	39	41	0.000346623
ENSG00000140299|BNIP2|chr15|-|59951345|59956319|59960302|59960337|59961091|59961189	0	5	11	86	0	1	1	104	0.000352296
ENSG00000058272|PPP1R12A|chr12|-|80199372|80199548|80199946|80200113|80201006|80201110	82	50	36	26	80	44	25	4	0.000364887
ENSG00000023516|AKAP11|chr13|+|42882590|42882745|42887183|42887266|42888030|42888076	1	12	7	31	2	27	11	14	0.000383914
ENSG00000138674|SEC31A|chr4|-|83778842|83778917|83782784|83782861|83784471|83784545	1	30	5	46	9	48	2	23	0.000461514
ENSG00000133812|SBF2|chr11|-|9838387|9838571|9849673|9849768|9850903|9851215	0	0	1	25	1	3	5	9	0.000527103
ENSG00000187239|FNBP1|chr9|-|132671169|132671278|132686123|132686275|132687239|132687436	64	49	6	4	47	33	10	18	0.000570959
ENSG00000111237|VPS29|chr12|-|110933817|110934008|110937262|110937351|110939854|110939922	7	7	57	121	7	7	67	63	0.000579168
ENSG00000112081|SRSF3|chr6|+|36566626|36566760|36567598|36568053|36568929|36568967	253	24	15	45	264	20	18	91	0.000808312
ENSG00000163939|PBRM1|chr3|-|52584763|52584833|52588740|52588895|52595783|52595984	22	6	12	16	32	15	9	3	0.000824654
ENSG00000075711|DLG1|chr3|-|196802708|196802741|196803457|196803556|196807922|196807988	83	10	89	21	64	5	52	38	0.000860304
ENSG00000144674|GOLGA4|chr3|+|37396592|37396678|37402734|37402796|37407571|37408242	0	9	12	12	0	14	24	2	0.000875526
ENSG00000075624|ACTB|chr7|-|5566782|5567522|5567635|5567816|5568101|5568350	22079	6385	34	521	20622	6187	41	600	0.000897314
ENSG00000187239|FNBP1|chr9|-|132671169|132671278|132686123|132686218|132687239|132687436	19	49	3	4	16	33	4	18	0.000905307
ENSG00000156976|EIF4A2|chr3|+|186505565|186505671|186506099|186506209|186506914|186507689	195	165	71	244	170	136	60	300	0.00102718
ENSG00000130508|PXDN|chr2|-|1687852|1687923|1691404|1691475|1695700|1695771	0	62	56	33	0	106	58	16	0.00106141
ENSG00000112851|ERBB2IP|chr5|+|65349234|65350779|65367997|65368119|65370852|65371058	8	1	3	69	23	8	11	74	0.00107569
ENSG00000006114|SYNRG|chr17|-|35936439|35936516|35937478|35937711|35944756|35944867	44	11	11	0	10	5	5	5	0.00114247
ENSG00000148396|SEC16A|chr9|-|139338275|139338352|139339504|139339563|139340097|139340171	5	22	8	1	2	7	2	7	0.00114316
ENSG00000073921|PICALM|chr11|-|85685751|85685855|85687666|85687725|85692172|85692271	0	100	11	4	0	85	27	21	0.00125336
ENSG00000114346|ECT2|chr3|+|172473085|172473164|172473273|172473365|172474773|172474955	31	105	106	148	35	109	100	89	0.00147073
ENSG00000225485|ARHGAP23|chr17|+|36654027|36654068|36654656|36654752|36656839|36657366	22	24	7	1	15	15	10	11	0.00157486
ENSG00000203485|INF2|chr14|+|105180540|105181193|105181621|105181677|105185132|105185947	0	9	14	7	0	3	7	20	0.0016034
ENSG00000137497|NUMA1|chr11|-|71721832|71721900|71723447|71723488|71723941|71727306	0	46	95	69	0	57	135	47	0.00169757
ENSG00000068366|ACSL4|chrX|-|108926365|108926604|108939373|108939425|108976368|108976632	0	10	10	0	0	3	2	5	0.00176835
ENSG00000100266|PACSIN2|chr22|-|43272143|43272339|43272894|43273016|43275054|43275175	93	148	84	2	99	133	75	14	0.00192819
ENSG00000173905|GOLIM4|chr3|-|167754624|167754782|167758574|167758657|167759180|167759262	3	66	56	9	12	43	55	27	0.00205077
ENSG00000023697|DERA|chr12|+|16109870|16109967|16111122|16111269|16112763|16112858	44	32	61	0	38	18	58	8	0.0021385
ENSG00000197694|SPTAN1|chr9|+|131389665|131389777|131390204|131390221|131392600|131392654	0	26	47	3	0	22	53	18	0.00223932
ENSG00000138778|CENPE|chr4|-|104084294|104084413|104084636|104084710|104095893|104096060	0	6	0	7	3	21	1	2	0.00233244
ENSG00000196712|NF1|chr17|+|29576002|29576137|29579956|29580018|29585362|29585520	0	31	22	3	0	17	17	13	0.00234902
ENSG00000091073|AC005522.1|chr7|+|76090993|76091153|76092862|76093026|76109738|76110095	0	13	21	7	0	20	32	0	0.00237311
ENSG00000145730|PAM|chr5|+|102355494|102355547|102360835|102361038|102363886|102363942	88	19	4	4	86	30	1	21	0.00242566
ENSG00000132589|FLOT2|chr17|-|27210126|27210249|27212875|27212965|27215963|27216044	2	7	4	8	3	10	15	1	0.00247268
ENSG00000075624|ACTB|chr7|-|5566782|5567242|5568223|5568350|5568792|5569294	3802	16	5621	331	3356	12	4754	218	0.00267112
ENSG00000111237|VPS29|chr12|-|110933817|110934008|110937340|110937351|110939854|110939922	0	18	57	121	0	10	67	63	0.00270682
ENSG00000112983|BRD8|chr5|-|137492571|137492956|137493331|137493583|137495244|137495288	17	8	0	47	31	10	3	29	0.00272005
ENSG00000106636|YKT6|chr7|+|44250307|44250723|44251153|44251203|44251846|44253893	2	7	5	73	0	0	2	84	0.00273282
ENSG00000186575|NF2|chr22|+|30077428|30077590|30079009|30079053|30090741|30094587	0	26	34	17	0	16	22	32	0.00292242
ENSG00000214087|ARL16|chr17|-|79649064|79649179|79650043|79650156|79650566|79650624	41	12	20	8	40	18	25	0	0.00294746
ENSG00000135930|EIF4E2|chr2|+|233421126|233421240|233422594|233422728|233428957|233429061	75	90	55	2	84	112	60	16	0.00300257
ENSG00000136758|YME1L1|chr10|-|27425205|27425314|27431316|27431414|27434357|27434519	49	263	90	2	46	250	76	13	0.00319874
ENSG00000184752|NDUFA12|chr12|-|95365108|95365396|95387946|95388033|95396515|95396597	10	366	120	10	11	319	115	26	0.00359821
ENSG00000070081|NUCB2|chr11|+|17304336|17304490|17308181|17308264|17312787|17312912	0	13	1	8	3	15	3	0	0.00360848
ENSG00000164548|TRA2A|chr7|-|23561326|23561459|23561740|23562051|23571408|23571660	222	8	32	58	179	8	23	82	0.00382249
ENSG00000241468|ATP5J2|chr7|-|99055813|99055978|99056770|99056886|99057709|99058122	747	36	142	20	758	32	142	5	0.00385331
ENSG00000112290|WASF1|chr6|-|110448672|110448832|110499801|110499945|110500642|110501207	16	8	10	6	12	4	7	19	0.00387413
ENSG00000111450|STX2|chr12|-|131274145|131276522|131280540|131280665|131283070|131283180	27	2	27	16	32	4	45	5	0.00391342
ENSG00000072518|MARK2|chr11|+|63670533|63670630|63671458|63671619|63672258|63672515	5	6	6	11	8	12	8	2	0.00406674
ENSG00000166579|NDEL1|chr17|+|8363327|8363478|8366638|8366672|8370248|8371495	0	9	6	12	0	0	2	16	0.00413495
ENSG00000196792|STRN3|chr14|-|31382730|31382863|31398407|31398517|31404369|31404510	4	4	3	34	7	3	14	19	0.00434517
ENSG00000147044|CASK|chrX|-|41412972|41413168|41414853|41414888|41416285|41416353	0	6	5	1	0	0	2	6	0.00443756
ENSG00000088367|EPB41L1|chr20|+|34742662|34742818|34761686|34761876|34763473|34763637	8	2	6	8	14	5	18	2	0.0046785
ENSG00000111640|GAPDH|chr12|+|6645850|6645956|6646086|6646176|6646267|6646382	2118	531	376	5	2205	661	412	21	0.00482763
ENSG00000156508|EEF1A1|chr6|-|74228655|74228794|74228858|74228951|74229137|74229239	0	41	12	254	0	29	12	375	0.00495066
ENSG00000077380|DYNC1I2|chr2|+|172563400|172563887|172569277|172569336|172571838|172571953	0	0	1	24	0	6	4	17	0.00524237
ENSG00000093144|ECHDC1|chr6|-|127635961|127636041|127637595|127637647|127648147|127648289	4	16	21	5	2	11	13	15	0.00536452
ENSG00000183808|RBM12B|chr8|-|94749535|94749583|94752857|94752924|94753109|94753245	0	3	7	1	1	0	0	5	0.0054137
ENSG00000115540|MOBKL3|chr2|+|198380556|198380870|198388348|198388410|198400254|198400354	0	42	7	10	0	27	1	20	0.00543402
ENSG00000152061|RABGAP1L|chr1|+|174340117|174340210|174363133|174363283|174769070|174769638	13	4	2	6	18	8	5	0	0.00545453
ENSG00000111799|COL12A1|chr6|-|75847153|75847295|75848036|75848056|75848164|75848296	0	14	10	1	0	10	16	13	0.00549448
ENSG00000172345|STARD5|chr15|-|81614749|81614881|81615240|81615289|81616342|81616524	0	5	5	8	0	15	5	1	0.0059527
ENSG00000106603|C7orf44|chr7|-|43686827|43688251|43690211|43690311|43769028|43769316	8	3	10	63	4	7	27	45	0.0059693
ENSG00000175416|CLTB|chr5|-|175819456|175819946|175823480|175823533|175824608|175824719	0	1	0	203	0	6	5	209	0.00607424
ENSG00000104218|CSPP1|chr8|+|67998242|67998345|68004038|68004118|68005778|68005876	1	8	3	9	0	1	4	23	0.00645905
ENSG00000164548|TRA2A|chr7|-|23561326|23561459|23561751|23562051|23571408|23571660	217	1	32	58	176	6	23	82	0.00664862
ENSG00000133030|MPRIP|chr17|+|17083317|17083402|17083921|17083983|17088137|17088874	0	125	57	2	0	58	25	7	0.00670098
ENSG00000114439|BBX|chr3|+|107497218|107497366|107508634|107508723|107510087|107510146	28	16	30	40	33	11	31	16	0.00704509
ENSG00000120802|TMPO|chr12|+|98931253|98931350|98938729|98938839|98940137|98940225	59	13	116	6	56	2	115	19	0.00704946
ENSG00000139428|MMAB|chr12|-|109998845|109998909|109999048|109999134|109999225|109999322	1	6	12	21	9	11	13	10	0.0070979
ENSG00000144043|TEX261|chr2|-|71216707|71216946|71218960|71219113|71220826|71220905	92	43	30	0	88	41	28	7	0.00716276
ENSG00000104907|TRMT1|chr19|-|13220583|13220652|13220729|13220815|13220972|13221120	3	17	6	0	0	7	10	6	0.00721884
ENSG00000130706|ADRM1|chr20|+|60883077|60883234|60883424|60883526|60883711|60883918	89	81	149	5	69	67	137	16	0.0073437
ENSG00000156467|UQCRB|chr8|-|97238148|97243360|97243607|97243743|97244002|97247772	3	11	5	294	0	3	3	315	0.00742066
ENSG00000072110|ACTN1|chr14|-|69343799|69343957|69345706|69345786|69346679|69346825	39	301	229	0	53	298	206	7	0.00743321
ENSG00000128487|SPECC1|chr17|+|20059318|20059549|20107646|20109225|20130726|20130933	981	22	43	5	1081	15	48	20	0.00755882
ENSG00000134874|DZIP1|chr13|-|96282243|96282367|96282968|96283067|96285488|96285575	2	3	4	29	0	0	2	49	0.00768842
ENSG00000132970|WASF3|chr13|+|27246009|27246126|27250686|27250861|27254172|27254338	35	26	5	12	68	65	4	6	0.00802967
ENSG00000004866|ST7|chr7|+|116829375|116829447|116830187|116830322|116830888|116830990	0	0	1	53	1	5	3	44	0.00804662
ENSG00000134283|PPHLN1|chr12|+|42729685|42729776|42745687|42745851|42748963|42749480	32	11	10	48	47	28	31	47	0.00808917
ENSG00000141349|G6PC3|chr17|+|42152048|42152138|42152337|42152455|42152678|42152819	53	8	43	0	37	6	38	6	0.00810675
ENSG00000162520|SYNC|chr1|-|33145507|33147461|33149611|33149690|33149859|33149983	8	4	14	14	6	0	4	22	0.00859646
ENSG00000243147|MRPL33|chr2|+|27994584|27994666|27995541|27995559|28002300|28002608	0	59	45	5	0	54	25	15	0.00865471
ENSG00000142949|PTPRF|chr1|+|44069087|44069204|44069282|44069860|44070574|44070671	1538	147	230	0	1741	162	268	8	0.00867513
ENSG00000169692|AGPAT2|chr9|-|139569187|139569259|139571037|139571132|139571413|139571832	18	50	73	1	31	61	88	12	0.00905167
ENSG00000198176|TFDP1|chr13|+|114277495|114277601|114285938|114286059|114287435|114287602	145	174	171	19	166	223	171	7	0.00908117
ENSG00000205581|HMGN1|chr21|-|40717072|40717200|40717756|40717884|40720218|40720265	36	106	7	275	34	73	5	308	0.00908574
ENSG00000133026|MYH10|chr17|-|8473038|8473130|8479961|8479990|8480554|8480656	0	0	1	74	0	3	7	68	0.00920781
ENSG00000067182|TNFRSF1A|chr12|-|6439608|6439877|6440019|6440092|6442235|6442313	0	182	148	15	0	169	191	4	0.00921766
ENSG00000056586|RC3H2|chr9|-|125618011|125618157|125620202|125620372|125620948|125621381	100	45	43	1	86	48	38	9	0.00933157
ENSG00000100416|TRMU|chr22|+|46733676|46733841|46739159|46739265|46742319|46742441	15	16	37	3	2	6	17	7	0.00934962
ENSG00000160326|SLC2A6|chr9|-|136338227|136338372|136338537|136338722|136339102|136339210	51	20	19	6	77	14	18	0	0.00968227
ENSG00000019144|PHLDB1|chr11|+|118502876|118503013|118505640|118505769|118506111|118506266	1	0	0	54	4	3	3	53	0.0100409
ENSG00000177106|EPS8L2|chr11|+|706113|706288|706596|706801|709330|709451	26	2	3	32	33	3	6	16	0.0100456
ENSG00000197535|MYO5A|chr15|-|52632393|52632591|52635314|52635394|52638558|52638658	0	7	11	8	0	2	5	16	0.010122
ENSG00000091039|OSBPL8|chr12|-|76844631|76844768|76853639|76853675|76881290|76881398	0	4	2	27	0	18	5	27	0.0105122
ENSG00000171298|GAA|chr17|+|78075355|78075424|78075610|78075689|78078354|78078931	13	6	18	12	18	9	23	3	0.0105329
ENSG00000104723|TUSC3|chr8|+|15605884|15605974|15615300|15615364|15621712|15624158	0	31	19	115	0	44	24	85	0.0106194
ENSG00000159596|TMEM69|chr1|+|46152886|46153947|46156646|46156782|46158876|46160115	67	104	16	1	61	107	15	10	0.0106856
ENSG00000185697|MYBL1|chr8|-|67474414|67477060|67478299|67478478|67478919|67479023	59	47	33	84	27	35	23	87	0.0107189
ENSG00000064601|CTSA|chr20|+|44521037|44521123|44521364|44521519|44521859|44521950	175	48	55	5	238	94	78	0	0.0111203
ENSG00000183726|TMEM50A|chr1|+|25666965|25667070|25669452|25669564|25678117|25678184	119	77	53	14	122	71	65	3	0.0113833
ENSG00000125354|SEPT6|chrX|-|118750908|118754014|118759298|118759342|118763281|118763471	0	3	3	5	0	21	12	3	0.011454
ENSG00000197043|ANXA6|chr5|-|150489314|150489407|150490188|150490205|150496688|150496741	0	26	31	32	0	22	20	52	0.0115121
ENSG00000126858|RHOT1|chr17|+|30536369|30536464|30538135|30538257|30551635|30552746	20	5	15	5	9	5	15	15	0.0115489
ENSG00000169299|PGM2|chr4|+|37839151|37839235|37841139|37841305|37841470|37841553	1	0	0	54	4	3	4	57	0.0115968
ENSG00000129197|RPAIN|chr17|+|5329556|5329619|5331391|5331531|5335862|5336340	57	30	53	6	57	40	61	0	0.011621
ENSG00000198363|ASPH|chr8|-|62557159|62557191|62559309|62559437|62563609|62563990	191	95	70	4	254	112	124	20	0.0117633
ENSG00000143761|ARF1|chr1|+|228284779|228285153|228285292|228285342|228285370|228285416	31	646	18	3	19	637	23	13	0.0119184
ENSG00000125676|THOC2|chrX|-|122756956|122757134|122757495|122757560|122757638|122757822	0	17	11	27	0	9	7	44	0.0121383
ENSG00000197299|BLM|chr15|+|91298041|91298168|91303377|91303509|91303824|91304485	27	28	20	6	17	36	32	0	0.0122359
ENSG00000051341|POLQ|chr3|-|121190837|121191011|121192197|121192334|121195387|121195580	49	20	20	0	39	12	28	6	0.0123797
ENSG00000106603|C7orf44|chr7|-|43686827|43688251|43690092|43690311|43769028|43769316	17	5	10	63	18	4	27	45	0.0125532
ENSG00000197965|MPZL1|chr1|+|167742473|167742605|167745301|167745403|167757057|167761156	7	14	26	9	14	13	27	30	0.0125609
ENSG00000160688|FLAD1|chr1|+|154955814|154955873|154956318|154956542|154960581|154961325	56	25	24	5	76	49	26	0	0.0126028
ENSG00000234745|HLA-B|chr6|-|31323094|31323369|31324465|31324591|31324683|31324734	165	6	43	23	153	3	38	7	0.0126665
ENSG00000197111|PCBP2|chr12|+|53861005|53861077|53861589|53861627|53862561|53862616	0	385	57	8	0	332	73	21	0.0128097
ENSG00000127603|MACF1|chr1|+|39929284|39929358|39930767|39930784|39934287|39934404	0	1	0	18	0	5	4	14	0.0128362
ENSG00000139746|RBM26|chr13|-|79918804|79918929|79927288|79927359|79928574|79928705	0	10	5	36	0	5	0	47	0.0132805
ENSG00000196914|ARHGEF12|chr11|+|120278447|120278532|120280103|120280159|120291462|120291560	0	21	23	34	0	14	20	59	0.0134439
ENSG00000124496|TRERF1|chr6|-|42227077|42227461|42231058|42231306|42232442|42232592	16	9	4	2	18	4	2	11	0.0135401
ENSG00000184014|DENND5A|chr11|-|9228220|9228329|9229108|9229179|9286508|9286937	0	58	35	0	0	57	29	6	0.0138995
ENSG00000148484|RSU1|chr10|-|16824033|16824083|16858972|16859083|16859314|16859527	86	74	60	17	84	59	47	4	0.0139733
ENSG00000127603|MACF1|chr1|+|39945470|39945681|39946592|39946702|39950273|39952659	6	1	3	25	8	3	8	13	0.0143853
ENSG00000075651|PLD1|chr3|-|171395356|171395484|171404475|171404588|171405161|171405374	1	4	1	20	6	9	3	13	0.0145627
ENSG00000103126|AXIN1|chr16|-|339440|339607|341190|341297|343488|343718	11	3	1	28	12	7	5	14	0.0146055
ENSG00000124831|LRRFIP1|chr2|+|238657842|238657967|238659843|238659914|238661952|238662122	3	2	1	0	1	0	0	5	0.0151515
ENSG00000120802|TMPO|chr12|+|98931253|98931350|98938220|98938315|98938729|98938839	196	4	140	13	183	3	107	2	0.0155021
ENSG00000072736|NFATC3|chr16|+|68224671|68225678|68248232|68248335|68260253|68263162	1	12	5	27	4	20	1	12	0.0155771
ENSG00000117362|APH1A|chr1|-|150240116|150240189|150240357|150240527|150241098|150241703	126	41	18	1	149	65	21	11	0.0156864
ENSG00000066279|ASPM|chr1|-|197065128|197065294|197069561|197074315|197086919|197087113	1775	20	5	1	2150	21	9	10	0.0157926
ENSG00000180957|PITPNB|chr22|-|28247657|28249651|28250842|28250927|28254375|28254497	53	93	106	0	55	98	119	7	0.0158493
ENSG00000163697|APBB2|chr4|-|40936631|40936716|40937094|40937156|40946882|40947090	3	9	1	4	4	13	11	0	0.0159737
ENSG00000164211|STARD4|chr5|-|110835845|110836814|110837660|110837786|110842028|110842077	18	2	2	5	17	12	3	0	0.0161254
ENSG00000126777|KTN1|chr14|+|56128240|56128330|56130673|56130759|56133959|56134048	30	196	150	199	24	177	111	118	0.0163951
ENSG00000170017|ALCAM|chr3|+|105268971|105269103|105270988|105271026|105271312|105272015	0	96	92	19	0	78	78	33	0.017079
ENSG00000103550|C16orf88|chr16|-|19721831|19721908|19722694|19722762|19725440|19726359	0	24	47	1	0	20	46	9	0.0176842
ENSG00000180900|SCRIB|chr8|-|144889094|144889183|144889722|144889784|144890779|144891195	0	47	57	15	0	52	72	5	0.0177693
ENSG00000173166|RAPH1|chr2|-|204326571|204326648|204341799|204341879|204354307|204354812	2	5	8	29	0	0	4	33	0.0178355
ENSG00000077809|GTF2I|chr7|+|74130932|74131270|74133198|74133260|74143124|74143234	0	99	83	146	0	106	116	121	0.0178704
ENSG00000082213|C5orf22|chr5|+|31545753|31545819|31548597|31548794|31551400|31551539	9	6	2	31	15	6	4	15	0.0179736
ENSG00000108953|YWHAE|chr17|-|1268042|1268352|1273003|1273035|1303341|1303505	0	9	12	166	0	9	3	228	0.0183055
ENSG00000116791|CRYZ|chr1|-|75172583|75172678|75172787|75172888|75175782|75175931	13	46	33	8	6	35	27	18	0.0183441
ENSG00000137818|RPLP1|chr15|+|69745123|69745359|69745986|69746060|69747509|69747626	16	62	164	14	16	50	176	31	0.0187508
ENSG00000136153|LMO7|chr13|+|76210459|76210862|76287318|76287388|76301165|76301234	2	3	2	4	5	4	7	0	0.0188034
ENSG00000094914|AAAS|chr12|-|53708082|53708225|53708535|53708633|53708878|53709027	54	33	28	6	36	25	22	14	0.0188585
ENSG00000107771|FAM190B|chr10|+|86237331|86237420|86259631|86259715|86273205|86278273	0	3	8	21	2	1	1	35	0.019119
ENSG00000169045|HNRNPH1|chr5|-|179041179|179041960|179042547|179042596|179043127|179044111	1	146	158	73	3	172	122	43	0.0192477
ENSG00000135778|NTPCR|chr1|+|233086351|233086490|233091303|233091465|233092093|233092189	96	34	83	8	86	42	96	1	0.0193546
ENSG00000153310|FAM49B|chr8|-|130915207|130915596|130916745|130916831|130951854|130952118	10	23	11	2	8	17	4	9	0.0193768
ENSG00000026508|CD44|chr11|+|35211382|35211612|35232793|35232996|35236399|35236461	33	5	7	121	47	7	11	99	0.0194027
ENSG00000083642|PDS5B|chr13|+|33344259|33344698|33344792|33344899|33347327|33347462	55	40	27	2	41	40	36	11	0.0194239
ENSG00000167978|SRRM2|chr16|+|2802330|2802847|2806335|2806607|2807473|2807580	162	11	80	23	167	15	88	10	0.0195653
ENSG00000148660|CAMK2G|chr10|-|75577237|75577312|75579290|75579403|75581440|75581488	18	27	4	45	8	13	5	51	0.0201753
ENSG00000196576|PLXNB2|chr22|-|50723002|50723094|50723274|50723342|50724229|50724330	0	0	1	80	0	5	4	83	0.0203783
ENSG00000198467|TPM2|chr9|-|35684485|35684547|35685061|35685136|35685266|35685336	17	452	105	4	50	742	146	0	0.0209951
ENSG00000143761|ARF1|chr1|+|228284779|228285153|228285292|228285356|228285370|228285416	95	646	35	3	104	637	56	13	0.0210216
ENSG00000095787|WAC|chr10|+|28879649|28879761|28884662|28884970|28897115|28897522	223	40	14	44	240	41	14	25	0.0212604
ENSG00000125733|TRIP10|chr19|+|6740694|6741136|6741236|6741292|6742978|6743125	3	47	38	0	2	27	44	5	0.0213576
ENSG00000055208|TAB2|chr6|+|149639063|149639151|149663821|149663969|149691045|149691235	14	5	24	17	11	3	13	27	0.0214345
ENSG00000119314|ROD1|chr9|-|115030329|115030475|115038124|115038293|115060112|115060196	137	30	41	3	155	23	44	13	0.0218752
ENSG00000152256|PDK1|chr2|+|173426948|173427019|173427469|173427528|173429231|173429415	0	7	5	19	0	2	2	28	0.0219379
ENSG00000117625|RCOR3|chr1|+|211474803|211477482|211486062|211486303|211486766|211489727	110	19	23	0	97	13	20	5	0.0221278
ENSG00000130813|C19orf66|chr19|+|10197927|10197976|10199787|10200054|10200333|10200371	8	5	4	18	7	1	4	38	0.0221796
ENSG00000141013|GAS8|chr16|+|90099126|90099332|90102041|90102095|90102789|90103334	0	9	4	5	0	16	13	1	0.0224588
ENSG00000133065|SLC41A1|chr1|-|205767032|205767179|205767797|205767943|205768085|205768229	64	31	24	5	64	40	34	0	0.0227415
ENSG00000139546|TARBP2|chr12|+|53894705|53895245|53895804|53895968|53896811|53897482	46	3	19	7	69	5	18	1	0.0228247
ENSG00000062194|GPBP1|chr5|+|56531793|56531859|56532940|56532999|56542127|56542311	1	8	13	10	1	2	4	14	0.0229254
ENSG00000143569|UBAP2L|chr1|+|154201091|154201201|154207067|154207214|154207672|154207770	231	190	2	5	247	229	3	0	0.0231098
ENSG00000143569|UBAP2L|chr1|+|154201091|154201201|154207067|154207268|154207672|154207770	306	190	28	5	331	229	31	0	0.0232722
ENSG00000127914|AKAP9|chr7|+|91609603|91609647|91621472|91621525|91622199|91622369	0	4	7	0	0	5	5	7	0.023337
ENSG00000140525|FANCI|chr15|+|89787248|89787298|89788426|89788542|89790860|89790962	3	0	13	49	11	3	13	33	0.0234005
ENSG00000117523|PRRC2C|chr1|+|171557518|171557644|171558508|171558744|171560726|171562650	11	6	7	49	29	20	7	56	0.0235706
ENSG00000234745|HLA-B|chr6|-|31323094|31323369|31324465|31324682|31324683|31324734	403	6	73	23	341	3	52	7	0.0235797
ENSG00000138660|AP1AR|chr4|+|113181922|113182018|113184144|113184242|113186165|113186475	12	29	42	0	6	22	23	4	0.0235811
ENSG00000159147|DONSON|chr21|-|34954257|34954361|34954471|34954552|34956896|34957074	34	151	22	6	30	128	12	15	0.0236262
ENSG00000167658|EEF2|chr19|-|3980839|3980977|3981337|3981450|3981945|3982050	2489	2237	357	23	3008	2274	417	11	0.0238949
ENSG00000139436|GIT2|chr12|-|110385061|110385309|110388972|110389121|110390897|110392355	36	9	11	4	52	20	18	0	0.0240685
ENSG00000117155|SSX2IP|chr1|-|85135364|85136498|85136860|85136991|85156054|85156240	21	27	4	0	19	25	0	5	0.0240742
ENSG00000145908|ZNF300|chr5|-|150277990|150278116|150282703|150282744|150283426|150283539	0	7	8	6	0	3	14	0	0.024139
ENSG00000169919|GUSB|chr7|-|65440839|65441189|65444386|65444528|65445211|65445398	63	21	8	5	84	13	8	0	0.0241703
ENSG00000156504|FAM122B|chrX|-|133903597|133905384|133906173|133906313|133915851|133915947	49	1	51	2	47	3	66	12	0.0243412
ENSG00000139546|TARBP2|chr12|+|53894705|53895245|53895799|53895968|53896811|53897482	47	47	19	7	72	56	18	1	0.0243654
ENSG00000122512|PMS2|chr7|-|6022455|6022622|6026390|6027251|6031604|6031688	234	48	16	0	213	42	13	5	0.0245054
ENSG00000184497|FAM70B|chr13|+|114472071|114472133|114498121|114498210|114502312|114502633	4	26	23	1	3	22	16	7	0.024596
ENSG00000124496|TRERF1|chr6|-|42227077|42227461|42230998|42231306|42232442|42232592	17	4	4	2	18	1	2	11	0.0248602
ENSG00000055044|NOP58|chr2|+|203142673|203142725|203142935|203143052|203147074|203147195	2	4	6	39	1	1	6	80	0.0248808
ENSG00000145293|ENOPH1|chr4|+|83369073|83369174|83372196|83372398|83375875|83376007	158	19	33	11	153	17	18	2	0.0251256
ENSG00000179950|PUF60|chr8|-|144900056|144900704|144902836|144902886|144903767|144903913	0	50	90	28	0	50	106	56	0.0252229
ENSG00000169599|NFU1|chr2|-|69646670|69646736|69650714|69650849|69659034|69659137	51	30	84	1	48	26	58	7	0.0255075
ENSG00000090565|RAB11FIP3|chr16|+|538851|539000|541134|541268|546824|547158	35	31	32	8	38	46	46	2	0.025513
ENSG00000067829|IDH3G|chrX|-|153051222|153051904|153052256|153052402|153052506|153052608	77	71	58	5	84	80	62	0	0.0256004
ENSG00000046651|OFD1|chrX|+|13780463|13780563|13781864|13781974|13785246|13785403	8	12	6	1	6	9	6	8	0.0257356
ENSG00000158796|DEDD|chr1|-|161093928|161094316|161100605|161100637|161102341|161102478	0	15	20	0	0	9	12	4	0.0259415
ENSG00000143569|UBAP2L|chr1|+|154201091|154201201|154207067|154207235|154207672|154207770	285	190	137	5	297	229	132	0	0.0263166
ENSG00000078902|TOLLIP|chr11|-|1311325|1311639|1316875|1317024|1330696|1330874	33	30	8	5	37	27	15	0	0.0264483
ENSG00000172716|SLFN11|chr17|-|33689758|33690845|33693966|33694082|33700493|33700642	27	45	4	2	20	41	2	9	0.0267929
ENSG00000132635|FAM113A|chr20|-|2816685|2816960|2818878|2819124|2819242|2819392	153	51	36	0	143	47	33	5	0.0268275
ENSG00000144824|PHLDB2|chr3|+|111639129|111639266|111651116|111651244|111658322|111658477	87	258	281	139	76	242	280	96	0.0269907
ENSG00000243147|MRPL33|chr2|+|27995541|27995559|27997291|27997397|28002300|28002608	167	59	464	45	186	47	446	25	0.0270036
ENSG00000145216|FIP1L1|chr4|+|54243812|54244090|54245240|54245284|54245392|54245431	0	12	8	5	0	6	3	11	0.0271412
ENSG00000175455|CCDC14|chr3|-|123667743|123667979|123674690|123674812|123674893|123674962	87	46	72	1	81	45	45	7	0.0272359
ENSG00000103148|NPRL3|chr16|-|162621|162774|167300|167374|169125|169254	4	9	5	16	7	8	14	8	0.0272923
ENSG00000116288|PARK7|chr1|+|8030954|8031023|8037712|8037798|8044954|8045565	147	273	41	5	131	300	58	0	0.0273601
ENSG00000245680|ZNF585B|chr19|-|37680926|37681378|37689841|37689956|37697942|37698156	6	11	6	10	1	6	1	13	0.027542
ENSG00000138326|RPS24|chr10|+|79795269|79795448|79796976|79797034|79797723|79797740	268	29	39	1	330	38	53	10	0.0278071
ENSG00000143437|ARNT|chr1|-|150811875|150812130|150814900|150814944|150818739|150818783	0	30	35	0	0	27	35	6	0.0280099
ENSG00000165304|MELK|chr9|+|36599391|36599483|36603987|36604109|36607572|36607670	11	1	16	106	12	4	21	71	0.0282109
ENSG00000176014|TUBB6|chr18|+|12308240|12308794|12310942|12311052|12325066|12326568	548	274	343	10	477	233	246	1	0.0283185
ENSG00000100038|TOP3B|chr22|-|22322991|22323147|22324582|22324778|22326249|22326323	40	4	9	0	33	10	10	6	0.0284295
ENSG00000140153|WDR20|chr14|+|102661275|102661457|102674940|102676199|102689167|102690007	413	14	3	5	435	14	0	0	0.0285159
ENSG00000141027|NCOR1|chr17|-|15989596|15989756|15990486|15990659|15995177|15995372	28	5	5	10	30	6	6	2	0.0287725
ENSG00000157224|CLDN12|chr7|+|90034833|90034922|90041321|90041363|90041958|90045268	0	1	0	9	0	4	4	5	0.028806
ENSG00000134419|RPS15A|chr16|-|18796060|18796145|18799385|18799464|18800303|18800440	39	712	2608	11	41	772	2921	3	0.0288242
ENSG00000179912|R3HDM2|chr12|-|57677607|57677839|57682792|57682823|57686355|57686450	0	12	15	4	0	17	25	0	0.0289086
ENSG00000048828|FAM120A|chr9|+|96278265|96278551|96285562|96285645|96289437|96289524	0	13	4	119	1	2	3	121	0.0294013
ENSG00000145725|PPIP5K2|chr5|+|102515722|102515889|102518935|102519108|102520373|102520445	12	5	9	13	8	3	1	19	0.0295424
ENSG00000060971|ACAA1|chr3|-|38170781|38170879|38173087|38173129|38173417|38174043	0	23	20	0	0	18	10	4	0.0295858
ENSG00000111196|MAGOHB|chr12|-|10760453|10760535|10761697|10761982|10762430|10762540	27	12	2	9	37	6	8	30	0.0297871
ENSG00000143398|PIP5K1A|chr1|+|151212431|151212515|151214914|151215043|151219396|151219441	142	5	62	7	163	1	74	1	0.0299027
ENSG00000103121|C16orf61|chr16|-|81015411|81015482|81030919|81031034|81040339|81040719	71	95	59	5	63	103	65	0	0.0302398
ENSG00000106080|FKBP14|chr7|-|30058612|30058739|30059829|30059920|30062281|30062432	2	1	3	45	3	5	3	24	0.0302958
ENSG00000068885|IFT80|chr3|-|160101225|160102434|160109334|160109431|160116934|160117320	4	4	8	10	1	5	3	21	0.0304188
ENSG00000072778|ACADVL|chr17|+|7123441|7123516|7123783|7123848|7123923|7123995	0	50	80	25	0	35	92	45	0.0308962
ENSG00000168614|NBPF9|chr1|+|144823813|144823892|144825433|144825525|144826235|144827105	1	677	3	6	3	672	9	0	0.0309108
ENSG00000177302|TOP3A|chr17|-|18194156|18194341|18195959|18196166|18198017|18198099	51	43	13	0	54	42	19	6	0.0309471
ENSG00000130779|CLIP1|chr12|-|122825300|122826244|122831922|122832026|122837273|122837333	4	10	1	54	9	12	8	46	0.0310285
ENSG00000130589|RP4-697K14.7|chr20|-|62192703|62192819|62192954|62193098|62193176|62193337	21	28	17	0	29	28	15	6	0.0312034
ENSG00000150938|CRIM1|chr2|+|36739416|36739537|36740699|36740908|36744470|36744685	209	114	122	0	231	122	119	6	0.03134
ENSG00000037042|TUBG2|chr17|+|40812657|40812725|40814991|40815070|40815395|40815521	7	5	8	1	2	4	5	6	0.0313483
ENSG00000057608|GDI2|chr10|-|5827815|5828013|5836848|5836982|5838726|5838825	369	259	349	7	399	315	365	1	0.0314288
ENSG00000125505|MBOAT7|chr19|-|54692071|54692200|54692287|54692365|54693189|54693733	18	18	113	0	11	8	87	4	0.0315162
ENSG00000136243|NUPL2|chr7|+|23226671|23226765|23235458|23235534|23236299|23236385	0	35	33	7	0	31	46	1	0.0315597
ENSG00000213390|ARHGAP19|chr10|-|99006029|99006094|99016075|99016161|99019159|99019385	7	45	42	0	3	26	37	4	0.0315616
ENSG00000121310|ECHDC2|chr1|-|53377395|53377462|53379567|53379767|53387225|53387591	71	4	5	7	74	5	11	1	0.031686
ENSG00000196839|ADA|chr20|-|43248940|43249788|43251229|43251293|43251470|43251719	16	29	31	0	6	18	29	4	0.0317087
ENSG00000136153|LMO7|chr13|+|76378310|76378677|76383290|76383319|76391297|76391414	0	4	8	0	0	5	9	7	0.0319463
ENSG00000185813|PCYT2|chr17|-|79863546|79863611|79863976|79864053|79864340|79864422	11	64	14	6	10	55	15	0	0.0319717
ENSG00000117362|APH1A|chr1|-|150240116|150240189|150240357|150240391|150241098|150241703	0	211	3	4	0	230	1	15	0.0320971
ENSG00000076685|NT5C2|chr10|-|104860992|104861083|104865115|104865138|104865463|104865558	0	3	8	61	0	0	4	79	0.0323002
ENSG00000114867|EIF4G1|chr3|+|184032283|184032462|184033277|184033333|184035109|184035285	110	177	0	9	153	154	3	2	0.0327967
ENSG00000162066|AMDHD2|chr16|+|2578453|2578560|2578651|2578719|2578995|2579096	9	14	14	0	6	8	11	4	0.0329545
ENSG00000242372|EIF6|chr20|-|33867745|33867921|33871979|33872064|33872184|33872518	46	21	142	1	41	17	134	7	0.0329705
ENSG00000075292|ZNF638|chr2|+|71653590|71654544|71655677|71655781|71658457|71658558	17	12	19	0	11	16	28	6	0.0334796
ENSG00000102125|TAZ|chrX|+|153641302|153641904|153642438|153642527|153647882|153648433	3	15	17	40	5	9	23	19	0.0335864
ENSG00000198715|C1orf85|chr1|-|156264156|156264356|156264550|156264807|156265317|156265463	95	35	30	16	135	49	24	8	0.0336428
ENSG00000116747|TROVE2|chr1|+|193028552|193028906|193029004|193029352|193038164|193038764	8	0	3	11	11	6	4	5	0.0336588
ENSG00000101333|PLCB4|chr20|+|9352950|9353050|9353694|9353751|9360701|9360809	0	22	19	3	0	51	39	0	0.0337785
ENSG00000143363|PRUNE|chr1|+|150990288|150990380|150991033|150991145|150997087|150997271	7	8	32	8	15	6	27	1	0.0338047
ENSG00000126767|ELK1|chrX|-|47500631|47500874|47509320|47509425|47509822|47510003	14	17	18	23	19	24	18	12	0.0338155
ENSG00000167123|CERCAM|chr9|+|131196381|131196508|131196689|131196892|131197932|131198184	161	108	46	7	143	126	67	1	0.0341798
ENSG00000143363|PRUNE|chr1|+|150990288|150990380|150990943|150991145|150997087|150997271	33	14	32	8	35	22	27	1	0.0343423
ENSG00000182473|EXOC7|chr17|-|74085256|74085401|74086410|74086478|74087224|74087316	5	11	3	19	4	9	17	10	0.0344032
ENSG00000162384|C1orf123|chr1|-|53684086|53684167|53684539|53684595|53685933|53686264	0	43	57	7	0	51	57	1	0.0344232
ENSG00000180628|PCGF5|chr10|+|93024188|93024277|93031395|93031454|93038026|93044088	0	20	17	8	0	12	15	18	0.0352435
ENSG00000100416|TRMU|chr22|+|46749414|46751485|46751887|46751969|46752739|46753237	6	36	7	0	1	27	7	4	0.0352722
ENSG00000136504|MYST2|chr17|+|47882725|47882807|47886481|47886570|47888838|47888936	20	56	63	23	13	89	83	14	0.0352916
ENSG00000166348|USP54|chr10|-|75260413|75260596|75264608|75264748|75265066|75265184	6	2	5	8	15	3	8	3	0.0355707
ENSG00000169242|EFNA1|chr1|+|155103680|155104110|155105979|155106044|155106206|155106256	0	53	55	7	0	82	71	25	0.0355918
ENSG00000071626|DAZAP1|chr19|+|1432513|1432689|1433738|1433826|1434736|1435683	0	3	4	125	2	10	6	121	0.0356474
ENSG00000140374|ETFA|chr15|-|76584960|76585041|76587932|76588078|76603691|76603810	122	185	44	10	135	189	56	24	0.0357858
ENSG00000163812|ZDHHC3|chr3|-|44970798|44970928|44974399|44974482|44974610|44974941	4	5	1	31	4	10	5	20	0.0358
ENSG00000166313|APBB1|chr11|-|6424877|6425052|6431857|6432591|6440215|6440301	388	37	24	0	486	34	27	6	0.0358623
ENSG00000140750|ARHGAP17|chr16|-|24946791|24946960|24950685|24950918|24953308|24953464	44	35	40	8	59	37	25	1	0.0360412
ENSG00000106366|SERPINE1|chr7|+|100770384|100770474|100775277|100775350|100776976|100777174	156	93	875	6	91	64	761	0	0.036193
ENSG00000162819|BROX|chr1|+|222885895|222886284|222889026|222889142|222892267|222892373	35	26	49	0	20	31	32	4	0.0365727
ENSG00000107186|MPDZ|chr9|-|13139986|13140148|13147547|13147657|13150510|13150687	17	2	10	11	22	5	10	3	0.0367375
ENSG00000130175|PRKCSH|chr19|+|11557087|11557165|11557889|11557975|11558254|11558433	189	211	255	7	197	232	244	1	0.0369491
ENSG00000070081|NUCB2|chr11|+|17304336|17304490|17308181|17308264|17316871|17317151	0	13	5	97	3	15	7	63	0.0370104
ENSG00000007341|ST7L|chr1|-|113084412|113084712|113093223|113093315|113098490|113098640	0	7	4	0	1	5	1	5	0.0372671
ENSG00000163346|PBXIP1|chr1|-|154923947|154924397|154926147|154926233|154928545|154928599	13	39	40	2	9	43	45	10	0.0376151
ENSG00000130985|UBA1|chrX|+|47053228|47053423|47057708|47057754|47058202|47058318	0	4	4	185	0	0	1	180	0.0376773
ENSG00000131165|CHMP1A|chr16|-|89717977|89718054|89720312|89720331|89723990|89724253	0	14	16	8	0	16	29	2	0.0376962
ENSG00000100697|DICER1|chr14|-|95596395|95596529|95597846|95597976|95598852|95599014	14	22	19	0	14	17	10	4	0.0379971
ENSG00000182326|C1S|chr12|+|7168688|7169221|7169779|7169986|7170194|7170371	220	95	192	4	292	154	198	0	0.038063
ENSG00000082898|XPO1|chr2|-|61715723|61715906|61717777|61717911|61719170|61719333	184	339	342	10	181	364	300	2	0.0382175
ENSG00000118482|PHF3|chr6|+|64356431|64356700|64388729|64388921|64389901|64390062	5	3	2	25	9	4	3	12	0.0385068
ENSG00000106628|POLD2|chr7|-|44155365|44155492|44155714|44155871|44156029|44156109	226	221	21	4	276	290	25	0	0.0385971
ENSG00000103549|RNF40|chr16|+|30776746|30776820|30777484|30777603|30777700|30777879	38	78	48	4	49	88	72	0	0.0386532
ENSG00000173786|CNP|chr17|+|40118759|40118905|40120086|40120758|40123910|40124049	775	50	166	1	766	44	187	8	0.0386762
ENSG00000125977|EIF2S2|chr20|-|32678323|32678408|32681481|32681537|32684463|32684611	0	233	29	10	0	206	24	20	0.0387745
ENSG00000105429|MEGF8|chr19|+|42874853|42874983|42875502|42875634|42879659|42882921	30	8	5	1	17	9	2	6	0.0389401
ENSG00000168802|CHTF8|chr16|-|69151913|69154552|69154956|69155073|69155339|69155396	32	65	32	31	32	72	31	16	0.0389733
ENSG00000168066|SF1|chr11|-|64537728|64537880|64540902|64540977|64543970|64544098	31	139	186	1	16	135	225	8	0.0390405
ENSG00000132589|FLOT2|chr17|-|27210126|27210249|27211243|27211333|27215963|27216044	24	132	105	8	21	117	107	1	0.0390991
ENSG00000160752|FDPS|chr1|+|155289402|155289479|155289648|155289719|155290200|155290457	18	19	120	6	12	10	110	14	0.0391986
ENSG00000110713|NUP98|chr11|-|3756421|3756554|3765739|3765879|3774546|3774638	31	57	90	1	32	54	106	8	0.0394092
ENSG00000115355|CCDC88A|chr2|-|55529008|55529208|55530205|55530288|55535945|55536159	2	22	62	35	0	8	22	25	0.0397394
ENSG00000084234|APLP2|chr11|+|129992200|129992408|129993507|129993674|129996595|129996725	148	125	197	396	136	108	194	451	0.0399203
ENSG00000150938|CRIM1|chr2|+|36749235|36749456|36764495|36764689|36771519|36771641	175	128	131	27	189	142	146	15	0.0399666
ENSG00000133884|DPF2|chr11|+|65101225|65101389|65107856|65108016|65108437|65108544	101	50	39	0	82	34	36	4	0.0404502
ENSG00000197694|SPTAN1|chr9|+|131367575|131367756|131369883|131369982|131370131|131370328	349	113	213	3	393	151	241	13	0.0406636
ENSG00000091986|CCDC80|chr3|-|112323407|112324610|112326023|112326103|112328825|112329127	2	132	160	4	3	181	179	0	0.0408535
ENSG00000186448|ZNF197|chr3|+|44670480|44671036|44672306|44672438|44672554|44672713	1	2	1	13	2	6	3	7	0.0409118
ENSG00000108264|TADA2A|chr17|+|35771356|35771477|35783609|35783715|35787049|35787108	5	15	16	0	3	13	11	4	0.0410513
ENSG00000106290|TAF6|chr7|-|99711677|99711891|99716141|99716272|99716827|99717021	15	4	5	14	12	10	5	39	0.041318
ENSG00000157193|LRP8|chr1|-|53720789|53720857|53722912|53723136|53723991|53724143	70	29	14	10	66	23	13	2	0.0413815
ENSG00000171307|ZDHHC16|chr10|+|99205927|99206110|99210114|99210293|99211428|99211675	11	2	1	85	12	3	7	61	0.0414673
ENSG00000143776|CDC42BPA|chr1|-|227299685|227300123|227300372|227300614|227307505|227307638	139	45	39	8	125	34	40	18	0.0415013
ENSG00000187535|IFT140|chr16|-|1616162|1616292|1621408|1621535|1630760|1630851	10	3	24	0	11	1	16	4	0.0415963
ENSG00000156831|NSMCE2|chr8|+|126104086|126104200|126114293|126114388|126114559|126114729	5	6	7	6	14	4	8	1	0.042049
ENSG00000134250|NOTCH2|chr1|-|120484149|120484377|120491630|120491749|120493347|120493460	124	3	178	0	98	0	152	4	0.0420777
ENSG00000107186|MPDZ|chr9|-|13113930|13114020|13115247|13115333|13119501|13120649	13	7	24	4	5	18	33	0	0.0423172
ENSG00000104728|ARHGEF10|chr8|+|1772142|1772279|1791519|1791602|1806126|1806281	3	8	9	0	5	10	14	7	0.0423451
ENSG00000239900|ADSL|chr22|+|40760280|40760369|40760884|40761060|40762440|40763008	204	43	18	0	174	32	12	4	0.0425461
ENSG00000148396|SEC16A|chr9|-|139339504|139339563|139340097|139340171|139341307|139341467	0	9	31	4	0	10	41	0	0.0426415
ENSG00000004897|CDC27|chr17|-|45247283|45247408|45249283|45249430|45258928|45259003	119	4	36	10	104	5	32	2	0.0427104
ENSG00000154845|PPP4R1|chr18|-|9588709|9588851|9593766|9593872|9595016|9595151	69	31	85	0	58	21	73	4	0.0428863
ENSG00000106603|C7orf44|chr7|-|43690092|43690311|43705257|43705321|43769028|43769316	0	2	14	10	0	4	10	27	0.0433064
ENSG00000068697|LAPTM4A|chr2|-|20234728|20234823|20237077|20237199|20237299|20237375	142	128	76	6	122	124	64	15	0.0435284
ENSG00000070610|GBA2|chr9|-|35741317|35741887|35743273|35743323|35744294|35744409	0	3	3	13	0	1	0	19	0.043596
ENSG00000112851|ERBB2IP|chr5|+|65222303|65222634|65284463|65284510|65288538|65288735	0	73	59	4	0	89	70	0	0.044097
ENSG00000146828|SLC12A9|chr7|+|100453328|100453459|100454490|100454798|100456457|100456564	57	5	21	4	67	6	28	0	0.0441603
ENSG00000160050|CCDC28B|chr1|+|32669480|32669646|32669787|32669980|32670199|32670988	32	14	4	4	31	24	7	0	0.0441676
ENSG00000151376|ME3|chr11|-|86161343|86161440|86168408|86168801|86176133|86176242	36	7	5	20	32	5	3	6	0.0442839
ENSG00000126768|TIMM17B|chrX|-|48752321|48752384|48752635|48752784|48754042|48754141	9	6	3	14	7	1	1	21	0.0444785
ENSG00000090060|PAPOLA|chr14|+|97022512|97022750|97026986|97027048|97029156|97029230	0	186	176	16	0	179	154	28	0.0446752
ENSG00000090060|PAPOLA|chr14|+|97022512|97022750|97029156|97029230|97031292|97033425	9	16	94	37	5	28	102	23	0.0447219
ENSG00000116337|AMPD2|chr1|+|110170986|110171117|110171265|110171428|110171731|110172314	56	34	9	4	68	41	10	0	0.0448897
ENSG00000144824|PHLDB2|chr3|+|111578027|111578423|111602911|111604259|111632166|111636510	1607	11	156	4	1896	17	161	0	0.0453098
ENSG00000123983|ACSL3|chr2|+|223725652|223725976|223752548|223752606|223773451|223773868	0	52	36	0	0	44	29	4	0.0454535
ENSG00000133816|MICAL2|chr11|+|12260983|12261132|12277190|12277297|12278332|12278780	5	7	4	51	3	1	4	66	0.045492
ENSG00000214046|C19orf42|chr19|-|16755556|16758072|16764846|16764936|16770206|16770258	32	48	87	12	27	53	126	5	0.0462315
ENSG00000146909|NOM1|chr7|+|156746797|156746992|156751300|156751550|156752545|156752868	5	0	3	16	8	4	5	9	0.0464799
ENSG00000160124|CCDC58|chr3|-|122081815|122081874|122084183|122084313|122087023|122087169	5	2	1	40	5	5	4	24	0.0464904
ENSG00000204220|PFDN6|chr6|+|33257951|33258021|33258103|33258227|33258493|33258710	88	136	124	1	107	171	143	8	0.0469447
ENSG00000124228|DDX27|chr20|+|47846736|47846886|47847560|47847652|47849843|47849942	6	5	16	58	4	8	11	98	0.0471838
ENSG00000066136|NFYC|chr1|+|41157320|41157539|41204508|41204620|41213206|41213277	31	30	40	0	31	25	30	4	0.0475585
ENSG00000160201|U2AF1|chr21|-|44520563|44520629|44521476|44521542|44524425|44525362	25	3	74	90	26	5	44	101	0.0476691
ENSG00000198625|MDM4|chr1|+|204511912|204512072|204513663|204513812|204515925|204516005	31	23	32	0	22	27	24	4	0.0477473
ENSG00000101773|RBBP8|chr18|+|20596791|20596887|20602092|20602233|20606106|20606449	86	75	107	0	81	63	90	4	0.0482908
ENSG00000100983|GSS|chr20|-|33516236|33516754|33517204|33517393|33519139|33519220	190	34	18	4	211	50	16	0	0.0483152
ENSG00000148498|PARD3|chr10|-|34620045|34620272|34625127|34625171|34626203|34626354	0	15	30	3	0	51	31	0	0.0483453
ENSG00000143740|SNAP47|chr1|+|227922697|227923200|227935393|227935934|227946696|227947186	191	2	12	4	202	13	20	0	0.0483504
ENSG00000065600|TMEM206|chr1|-|212548535|212548642|212550904|212551048|212553237|212553379	23	11	22	0	22	12	13	4	0.0484245
ENSG00000170142|UBE2E1|chr3|+|23848580|23848912|23852951|23853001|23929058|23929280	0	113	63	3	0	107	54	10	0.04847
ENSG00000161999|JMJD8|chr16|-|733861|733909|734066|734155|734234|734529	1	11	9	0	3	8	6	5	0.0484969
ENSG00000198556|ZNF789|chr7|+|99073863|99074103|99075897|99075979|99077284|99079949	2	3	0	11	3	6	5	7	0.0488531
ENSG00000064933|PMS1|chr2|+|190660495|190660677|190670378|190670480|190682743|190682907	4	30	24	0	11	19	19	4	0.0488938
ENSG00000168137|SETD5|chr3|+|9506109|9506356|9510203|9510259|9512143|9512613	0	1	3	49	0	5	6	38	0.0490824
ENSG00000041982|TNC|chr9|-|117819432|117819704|117822009|117822281|117826075|117826347	382	134	9	0	355	102	8	4	0.0492267
ENSG00000132199|ENOSF1|chr18|-|677345|677444|677743|677872|678696|678737	28	35	13	0	15	18	9	3	0.0492743
ENSG00000104299|INTS9|chr8|-|28695154|28695293|28704264|28704326|28707730|28707790	0	10	23	0	0	6	21	4	0.0495219
ENSG00000205531|NAP1L4|chr11|-|2965661|2966876|2970457|2970494|2972489|2972545	0	13	35	226	0	4	26	235	0.049731
ENSG00000025293|PHF20|chr20|+|34459572|34459751|34487292|34487570|34501171|34501269	162	64	55	3	148	55	58	10	0.0498709
ENSG00000010810|FYN|chr6|-|112017480|112017659|112020718|112020873|112021307|112021471	38	11	3	17	22	7	1	22	0.0499679
ENSG00000102038|SMARCA1|chrX|-|128625918|128626070|128627017|128627052|128630727|128630848	7	2	5	6	3	0	3	6	0.2883
ENSG00000115504|EHBP1|chr2|+|63206458|63206470|63215066|63215173|63217851|63217975	17	3	5	1	39	3	12	0	0.325
ENSG00000128513|POT1|chr7|-|124503404|124503694|124510973|124511095|124532320|124532434	2	0	0	1	9	0	0	1	0.4231
ENSG00000136717|BIN1|chr2|-|127808444|127808488|127815049|127815177|127816587|127816661	43	1	7	7	44	1	7	5	0.7618
ENSG00000136717|BIN1|chr2|-|127808730|127808819|127815049|127815177|127816587|127816661	46	4	7	7	52	9	7	7	0.7841
ENSG00000151292|CSNK1G3|chr5|+|122940418|122940524|122941033|122941056|122950036|122950149	3	0	0	0	1	0	0	0	1
ENSG00000170776|AKAP13|chr15|+|86198648|86199018|86201768|86201821|86205619|86205684	14	0	0	0	4	0	0	0	1

## Sheet: IR
IR
	QKI_ctrl.Intron	QKI_ctrl.Ret1	QKI_ctrl.Ret2	QKI_ctrl.Junc12	QKI_expt.Intron	QKI_expt.Ret1	QKI_expt.Ret2	QKI_expt.Junc12	pvalue
ENSG00000142871|CYR61|chr1|+|86047131|86047261|86047262|86047610|86047611|86047782	118	7	20	305	170	10	42	208	5.66018e-09
ENSG00000138326|RPS24|chr10|+|79799962|79799983|79799984|79800372|79800373|79800428	52	18	8	142	45	9	10	32	3.61526e-07
ENSG00000140416|TPM1|chr15|+|63353912|63353987|63353988|63354413|63354414|63354476	80	34	19	89	61	45	20	27	2.89842e-06
ENSG00000161960|EIF4A1|chr17|+|7477864|7477996|7477997|7478436|7478437|7478576	93	5	18	618	52	9	11	700	0.000170556
ENSG00000109111|SUPT6H|chr17|+|27027191|27027268|27027269|27027363|27027364|27027530	0	52	3	18	0	35	2	42	0.000451451
ENSG00000108679|LGALS3BP|chr17|-|76967413|76968786|76968787|76969051|76969052|76969304	340	13	25	136	264	8	11	166	0.000497145
ENSG00000183087|GAS6|chr13|-|114535272|114535461|114535462|114535606|114535607|114535725	7	3	7	107	0	1	1	109	0.000623539
ENSG00000034510|TMSB10|chr2|+|85132749|85132842|85132843|85133126|85133127|85133241	23	1835	18	1889	12	2006	26	1758	0.000660721
ENSG00000124193|SRSF6|chr20|+|42087793|42088060|42088061|42088410|42088411|42088535	292	61	83	45	243	49	67	72	0.00102898
ENSG00000180198|RCC1|chr1|+|28834640|28834672|28834673|28835341|28835342|28835413	215	5	10	56	137	6	8	72	0.00136619
ENSG00000076706|MCAM|chr11|-|119182762|119182880|119182881|119182975|119182976|119183138	1	33	2	314	0	80	4	375	0.00139297
ENSG00000147813|NAPRT1|chr8|-|144658610|144658742|144658743|144658815|144658816|144658971	0	6	1	38	0	18	4	25	0.00160112
ENSG00000067225|PKM2|chr15|-|72492815|72492996|72492997|72494794|72494795|72494961	637	49	19	85	823	41	13	61	0.00172649
ENSG00000169718|DUS1L|chr17|-|80016217|80016292|80016293|80016656|80016657|80016694	48	11	4	36	69	19	10	21	0.00199739
ENSG00000147274|RBMX|chrX|-|135955645|135956611|135956612|135957244|135957245|135957327	202	10	25	104	166	11	14	138	0.0022395
ENSG00000213983|AP1G2|chr14|-|24031171|24031275|24031276|24031496|24031497|24031624	20	3	16	20	17	3	6	42	0.00240646
ENSG00000159069|FBXW5|chr9|-|139835863|139835915|139835916|139835988|139835989|139836136	7	7	3	47	0	1	2	52	0.00261039
ENSG00000125835|SNRPB|chr20|-|2444393|2444545|2444546|2446353|2446354|2446465	394	101	19	547	349	114	14	658	0.00266948
ENSG00000103495|MAZ|chr16|+|29819551|29819614|29819615|29819890|29819891|29820062	30	75	13	226	24	51	13	279	0.00286799
ENSG00000178209|PLEC|chr8|-|144996672|145000052|145000053|145000951|145000952|145001050	211	7	20	171	156	2	31	208	0.0030186
ENSG00000102901|CENPT|chr16|-|67862064|67862293|67862294|67862376|67862377|67862462	0	6	0	35	0	16	3	23	0.00369614
ENSG00000134294|SLC38A2|chr12|-|46757509|46757609|46757610|46757706|46757707|46757786	1	13	5	396	0	1	2	317	0.0038281
ENSG00000167674|AC011498.1|chr19|+|4501203|4501329|4501330|4501922|4501923|4502213	97	14	6	25	86	9	5	48	0.00438261
ENSG00000198467|TPM2|chr9|-|35685431|35685548|35685549|35685643|35685644|35685777	2	5	3	586	0	1	0	652	0.00445458
ENSG00000099875|MKNK2|chr19|-|2042606|2042661|2042662|2042764|2042765|2042869	1	1	0	69	3	6	4	60	0.00484364
ENSG00000142871|CYR61|chr1|+|86047611|86047967|86047968|86048098|86048099|86048307	15	22	10	673	31	28	19	652	0.00497008
ENSG00000198467|TPM2|chr9|-|35684248|35684312|35684313|35684484|35684485|35684547	3	251	4	438	2	222	0	520	0.00524724
ENSG00000163975|MFI2|chr3|-|196728611|196730322|196730323|196730771|196730772|196730970	134	2	23	65	117	3	17	27	0.00527712
ENSG00000106591|MRPL32|chr7|+|42976763|42976840|42976841|42976920|42976921|42977226	1	8	3	11	0	7	9	1	0.00528895
ENSG00000062716|VMP1|chr17|+|57915656|57915758|57915759|57917128|57917129|57917364	441	31	36	207	314	19	31	207	0.00573874
ENSG00000105193|RPS16|chr19|-|39924305|39924401|39924402|39926246|39926247|39926348	316	26	5	960	314	26	9	1228	0.0059079
ENSG00000124207|CSE1L|chr20|+|47710677|47710823|47710824|47711268|47711269|47711500	135	10	22	514	108	12	15	595	0.00634998
ENSG00000140416|TPM1|chr15|+|63353068|63353138|63353139|63353396|63353397|63353472	77	20	17	663	62	14	9	747	0.00788982
ENSG00000101160|CTSZ|chr20|-|57570240|57570814|57570815|57571693|57571694|57571856	99	171	5	372	146	165	7	320	0.00858319
ENSG00000196155|PLEKHG4|chr16|+|67320348|67320569|67320570|67320651|67320652|67320822	2	5	7	8	0	5	2	22	0.00897603
ENSG00000170144|HNRNPA3|chr2|+|178081404|178081499|178081500|178081587|178081588|178081668	6	7	7	85	0	4	5	113	0.00977323
ENSG00000161960|EIF4A1|chr17|+|7479842|7480010|7480011|7480373|7480374|7480483	92	11	34	811	67	10	21	836	0.00986072
ENSG00000196396|PTPN1|chr20|+|49197802|49197997|49197998|49199228|49199229|49199522	283	9	46	49	356	9	42	32	0.0100254
ENSG00000136068|FLNB|chr3|+|58116468|58116635|58116636|58117653|58117654|58117746	150	5	8	13	154	6	8	32	0.0108854
ENSG00000009307|CSDE1|chr1|-|115272879|115273043|115273044|115273128|115273129|115273269	1	5	4	353	0	0	1	362	0.0111335
ENSG00000172354|GNB2|chr7|+|100275721|100275922|100275923|100276020|100276021|100276075	1	2	2	368	4	4	7	307	0.0112964
ENSG00000125871|C20orf72|chr20|+|17950700|17951013|17951014|17956326|17956327|17956546	1387	10	31	84	924	7	15	84	0.0115376
ENSG00000089280|FUS|chr16|+|31201361|31201462|31201463|31201595|31201596|31201719	7	2	1	395	7	10	6	344	0.0117892
ENSG00000122566|HNRNPA2B1|chr7|-|26236021|26236101|26236102|26236176|26236177|26236278	0	38	8	1163	0	26	0	1224	0.0119054
ENSG00000197694|SPTAN1|chr9|+|131394710|131394763|131394764|131394850|131394851|131394997	0	1	0	128	4	3	3	143	0.0132294
ENSG00000183856|IQGAP3|chr1|-|156497744|156497852|156497853|156498300|156498301|156498402	94	20	8	106	75	10	8	129	0.0143623
ENSG00000159256|MORC3|chr21|+|37732253|37732375|37732376|37732481|37732482|37732556	0	15	3	14	0	3	0	14	0.0146684
ENSG00000129351|ILF3|chr19|+|10791895|10792005|10792006|10792668|10792669|10792868	396	9	17	95	467	9	19	74	0.0152184
ENSG00000132646|PCNA|chr20|-|5098116|5098310|5098311|5099255|5099256|5099323	43	7	8	73	34	1	5	96	0.0156468
ENSG00000104872|PIH1D1|chr19|-|49951084|49951165|49951166|49951257|49951258|49951319	1	6	2	79	3	9	10	70	0.0178426
ENSG00000141452|C18orf8|chr18|+|21110193|21110261|21110262|21110350|21110351|21110576	2	6	5	18	2	3	3	40	0.0188442
ENSG00000161960|EIF4A1|chr17|+|7480662|7480805|7480806|7480886|7480887|7481024	0	587	16	32	1	637	13	17	0.0196955
ENSG00000113649|TCERG1|chr5|+|145862155|145862290|145862291|145863102|145863103|145863192	128	17	18	78	109	8	5	92	0.0201801
ENSG00000105576|TNPO2|chr19|-|12825861|12825983|12825984|12826056|12826057|12826138	0	22	3	55	0	31	6	36	0.0207069
ENSG00000034063|UHRF1|chr19|+|4941540|4941640|4941641|4941756|4941757|4941943	2	70	3	47	2	55	2	67	0.0223644
ENSG00000167978|SRRM2|chr16|+|2818998|2819285|2819286|2819628|2819629|2819887	103	91	33	5	96	111	53	0	0.0227838
ENSG00000198728|LDB1|chr10|-|103867340|103868080|103868081|103868785|103868786|103868934	269	10	31	26	324	8	26	14	0.0232374
ENSG00000154832|CXXC1|chr18|-|47809885|47809934|47809935|47810074|47810075|47810185	8	8	7	34	3	3	5	45	0.0235657
ENSG00000076382|SPAG5|chr17|-|26905028|26905108|26905109|26905235|26905236|26905310	4	4	7	153	3	12	14	137	0.0236793
ENSG00000197879|MYO1C|chr17|-|1371282|1371417|1371418|1371546|1371547|1371602	0	8	4	120	5	12	10	114	0.0236933
ENSG00000070610|GBA2|chr9|-|35737909|35737936|35737937|35738033|35738034|35738149	5	21	23	32	7	16	7	42	0.0237302
ENSG00000196449|YRDC|chr1|-|38268616|38269669|38269670|38269973|38269974|38270116	19	6	6	26	38	6	9	18	0.0242095
ENSG00000105401|CDC37|chr19|-|10505904|10506019|10506020|10506110|10506111|10506219	8	46	48	329	3	36	40	374	0.0243295
ENSG00000129353|SLC44A2|chr19|+|10745839|10745931|10745932|10746106|10746107|10746191	10	13	2	67	6	7	4	101	0.02459
ENSG00000166484|MAPK7|chr17|+|19283921|19284999|19285000|19285093|19285094|19285779	2	1	1	17	1	4	12	17	0.0258003
ENSG00000174231|PRPF8|chr17|-|1562651|1562842|1562843|1563134|1563135|1563295	9	2	1	92	14	3	6	74	0.0261845
ENSG00000184009|ACTG1|chr17|-|79478638|79478652|79478653|79478928|79478929|79479168	68	17	3	2226	45	19	3	2463	0.0270566
ENSG00000167962|ZNF598|chr16|-|2059525|2059623|2059624|2059624|2059625|2059735	0	4	2	27	0	9	10	25	0.0271748
ENSG00000112984|KIF20A|chr5|+|137518275|137518462|137518463|137518549|137518550|137518679	0	1	1	181	0	4	5	150	0.0273793
ENSG00000120802|TMPO|chr12|+|98938008|98938127|98938128|98938219|98938220|98938315	0	4	9	122	0	4	1	152	0.0277719
ENSG00000198355|PIM3|chr22|+|50356337|50356513|50356514|50356587|50356588|50357728	0	3	0	62	0	4	5	40	0.0283727
ENSG00000100823|APEX1|chr14|+|20923737|20923862|20923863|20924072|20924073|20924260	19	27	11	168	18	19	7	211	0.0332465
ENSG00000105341|ATP5SL|chr19|-|41937932|41938313|41938314|41939176|41939177|41939339	216	6	7	13	168	9	2	22	0.0342826
ENSG00000198901|PRC1|chr15|-|91512309|91512350|91512351|91512676|91512677|91512853	31	9	9	36	49	12	23	32	0.0348369
ENSG00000108465|CDK5RAP3|chr17|+|46052880|46053019|46053020|46053234|46053235|46053379	94	54	50	36	104	40	80	22	0.0354805
ENSG00000142871|CYR61|chr1|+|86048099|86048307|86048308|86048422|86048423|86048566	13	44	50	843	20	34	38	999	0.0360516
ENSG00000013306|SLC25A39|chr17|-|42397564|42397644|42397645|42397722|42397723|42397804	0	2	0	70	0	4	7	76	0.0384682
ENSG00000132612|VPS4A|chr16|+|69356463|69356603|69356604|69358110|69358111|69358945	125	5	1	50	156	5	7	38	0.0386086
ENSG00000115073|ACTR1B|chr2|-|98274441|98274580|98274581|98274686|98274687|98274779	1	3	0	64	1	9	10	96	0.0393961
ENSG00000108654|DDX5|chr17|-|62498280|62498341|62498342|62498556|62498557|62498667	50	11	16	401	32	9	29	531	0.0397039
ENSG00000196924|FLNA|chrX|-|153577730|153577933|153577934|153578016|153578017|153578235	0	43	0	669	0	60	3	640	0.0430896
ENSG00000159593|NAE1|chr16|-|66839680|66839729|66839730|66839814|66839815|66839929	2	39	9	25	2	43	3	46	0.0434872
ENSG00000174444|RPL4|chr15|-|66795014|66795088|66795089|66795395|66795396|66795502	33	14	13	514	59	12	18	526	0.0435458
ENSG00000121716|PILRB|chr7|+|99943488|99943591|99943592|99947339|99947340|99947781	1093	13	31	18	1036	14	31	7	0.0444305
ENSG00000132475|H3F3B|chr17|-|73772517|73774804|73774805|73774890|73774891|73775044	2	27	16	189	7	37	27	193	0.0444542
ENSG00000100075|SLC25A1|chr22|-|19164180|19164206|19164207|19164358|19164359|19164463	6	11	4	161	3	6	3	198	0.04503
ENSG00000167900|TK1|chr17|-|76170773|76171031|76171032|76171130|76171131|76171250	15	5	9	238	9	3	5	266	0.0453207
ENSG00000204536|CCHCR1|chr6|-|31110297|31110493|31110494|31110739|31110740|31110869	10	1	6	11	18	4	5	5	0.046507
ENSG00000120699|EXOSC8|chr13|+|37582866|37582972|37582973|37583320|37583321|37583535	39	16	14	155	26	9	10	160	0.0486467
ENSG00000182944|EWSR1|chr22|+|29682912|29683123|29683124|29684594|29684595|29684668	243	16	15	134	253	18	15	186	0.0490997

## Sheet: A5SS
A5SS
	QKI_ctrl.incl_exon	QKI_ctrl.incl_junc	QKI_ctrl.excl_junc	QKI_expt.incl_exon	QKI_expt.incl_junc	QKI_expt.excl_junc	pvalue
ENSG00000138688|KIAA1109|chr4|+|123255499|123255595|123255499|123255700|123257347|123257508	3	5	42	15	11	14	2.59642e-06
ENSG00000075624|ACTB|chr7|-|5566782|5567242|5567277|5567522|5567255|5567522	155	46	3	118	20	18	5.46022e-05
ENSG00000071054|MAP4K4|chr2|+|102503550|102503699|102503550|102503723|102504240|102504399	23	42	169	9	17	185	5.58528e-05
ENSG00000196498|NCOR2|chr12|-|124810669|124810916|124812093|124812179|124811955|124812179	60	14	19	77	11	2	9.93035e-05
ENSG00000182093|WRB|chr21|+|40762624|40762789|40762624|40763402|40763695|40763972	18	0	59	40	3	44	0.000666392
ENSG00000160271|RALGDS|chr9|-|135975358|135975769|135976907|135977149|135975883|135977149	32	6	17	16	0	29	0.0011857
ENSG00000148700|ADD3|chr10|+|111892063|111892158|111892063|111892485|111893084|111895323	9	4	8	23	5	84	0.00155044
ENSG00000164808|KIAA0146|chr8|+|48641495|48641609|48641495|48641664|48641974|48642266	10	4	43	19	16	31	0.00165459
ENSG00000107404|DVL1|chr1|-|1273902|1274033|1274742|1274819|1274667|1274819	9	12	11	31	25	4	0.0019
ENSG00000140386|SCAPER|chr15|-|77059259|77059429|77064083|77064295|77064065|77064295	0	1	10	0	6	1	0.00245098
ENSG00000106290|TAF6|chr7|-|99711491|99711577|99711707|99711891|99711677|99711891	64	135	17	59	124	3	0.00468497
ENSG00000060138|CSDA|chr12|-|10854559|10856747|10865810|10865932|10862507|10865932	831	24	54	657	10	72	0.00500263
ENSG00000106290|TAF6|chr7|-|99711677|99711891|99716827|99716979|99716503|99716979	69	7	14	71	9	39	0.00606175
ENSG00000139613|SMARCC2|chr12|-|56556767|56557549|56558432|56558515|56558087|56558515	277	31	9	352	29	1	0.0068094
ENSG00000125871|C20orf72|chr20|+|17950444|17950773|17950444|17951013|17956327|17956546	554	84	0	408	84	6	0.00697783
ENSG00000136518|ACTL6A|chr3|+|179280711|179280761|179280711|179280905|179287612|179287688	294	44	22	215	25	34	0.00699282
ENSG00000204628|GNB2L1|chr5|-|180668492|180669345|180670692|180670904|180670680|180670904	103	3	599	169	2	673	0.00775077
ENSG00000106591|MRPL32|chr7|+|42974554|42974735|42974554|42976840|42976921|42977456	234	11	90	147	1	89	0.007895
ENSG00000123575|FAM199X|chrX|+|103432721|103432858|103432721|103432987|103434289|103440583	67	23	3	59	20	13	0.00909352
ENSG00000160226|C21orf2|chr21|-|45752916|45753145|45755641|45755687|45753944|45755687	54	4	1	56	0	10	0.00967942
ENSG00000100139|MICALL1|chr22|+|38333753|38333799|38333753|38333826|38336716|38338829	1	4	76	6	11	70	0.0117622
ENSG00000160326|SLC2A6|chr9|-|136338227|136338372|136339102|136339210|136338537|136339210	102	20	6	121	14	0	0.0124977
ENSG00000139116|KIF21A|chr12|-|39713708|39713815|39716470|39716684|39715150|39716684	81	6	5	8	1	4	0.0129717
ENSG00000087586|AURKA|chr20|-|54963212|54963258|54967210|54967351|54966999|54967351	65	10	59	84	19	43	0.0130217
ENSG00000196576|PLXNB2|chr22|-|50727946|50729026|50733155|50733207|50733148|50733207	0	26	6	0	21	20	0.0130694
ENSG00000148660|CAMK2G|chr10|-|75583798|75583842|75585079|75585105|75585037|75585105	23	5	0	10	2	4	0.0134069
ENSG00000055609|MLL3|chr7|-|151841798|151841966|151842250|151842380|151842238|151842380	0	4	7	0	13	2	0.0135011
ENSG00000148356|LRSAM1|chr9|+|130248015|130248114|130248015|130248119|130249955|130250042	3	0	24	0	11	15	0.013507
ENSG00000214078|CPNE1|chr20|-|34213953|34214303|34214657|34214748|34214489|34214748	516	102	5	482	80	16	0.0135411
ENSG00000185504|C17orf70|chr17|-|79517274|79518229|79518954|79519078|79518758|79519078	16	12	8	27	9	1	0.013784
ENSG00000049246|PER3|chr1|+|7870498|7870627|7870498|7870648|7879345|7879480	5	7	0	2	5	6	0.0149068
ENSG00000163812|ZDHHC3|chr3|-|44986660|44986784|45000623|45000952|45000619|45000952	4	4	65	1	0	75	0.0161748
ENSG00000109113|RAB34|chr17|-|27042050|27042140|27042237|27042294|27042213|27042294	25	96	39	20	123	23	0.0167682
ENSG00000075624|ACTB|chr7|-|5566782|5567242|5567364|5567522|5567277|5567522	5589	3	227	4327	18	222	0.0172767
ENSG00000089157|RPLP0|chr12|-|120636921|120637288|120638533|120638634|120638522|120638634	0	3	842	3	12	1042	0.017305
ENSG00000196628|TCF4|chr18|-|52896078|52896307|52899752|52899902|52899740|52899902	0	5	7	0	7	0	0.0174049
ENSG00000133943|C14orf159|chr14|+|91580407|91580627|91580407|91580872|91623983|91624034	4	0	5	9	4	1	0.0183066
ENSG00000111639|MRPL51|chr12|-|6602028|6602138|6602883|6603006|6602625|6603006	127	11	17	167	10	8	0.0222025
ENSG00000234745|HLA-B|chr6|-|31323094|31323369|31324683|31324734|31324465|31324734	418	6	23	351	3	7	0.0232022
ENSG00000162066|AMDHD2|chr16|+|2578453|2578560|2578453|2578719|2578995|2579096	44	14	0	24	11	4	0.0237388
ENSG00000110955|ATP5B|chr12|-|57031959|57032207|57032972|57033091|57032890|57033091	1045	938	17	1035	982	34	0.0237766
ENSG00000178922|HYI|chr1|-|43917876|43917990|43919084|43919168|43919057|43919168	21	81	21	26	69	7	0.0252429
ENSG00000145247|OCIAD2|chr4|-|48887036|48887582|48896023|48896070|48894789|48896070	45	19	1	37	14	7	0.0257391
ENSG00000171298|GAA|chr17|+|78075355|78075424|78075355|78075689|78078354|78078931	32	18	12	32	23	3	0.0259
ENSG00000175455|CCDC14|chr3|-|123667743|123667979|123674893|123674962|123674690|123674962	211	46	1	165	45	7	0.0263348
ENSG00000175376|EIF1AD|chr11|-|65767774|65767952|65769511|65769628|65769381|65769628	34	6	6	38	5	0	0.02661
ENSG00000177156|TALDO1|chr11|+|763747|763940|763747|763944|764288|764433	16	57	0	14	54	6	0.028127
ENSG00000108773|KAT2A|chr17|-|40270315|40270421|40271263|40271454|40271072|40271454	44	6	18	29	5	28	0.0291034
ENSG00000058673|ZC3H11A|chr1|+|203764782|203764903|203764782|203764922|203770703|203771389	4	6	7	10	19	4	0.0303979
ENSG00000138286|FAM149B1|chr10|+|74987818|74987918|74987818|74987942|74990180|74990283	12	14	12	24	20	6	0.033035
ENSG00000135506|OS9|chr12|+|58112776|58112965|58112776|58114046|58114189|58114301	105	57	58	102	50	85	0.0339023
ENSG00000173230|GOLGB1|chr3|-|121386908|121387005|121388059|121388202|121388044|121388202	12	9	51	15	8	24	0.0340205
ENSG00000147813|NAPRT1|chr8|-|144656955|144657263|144657400|144657515|144657361|144657515	24	35	0	19	23	4	0.0341375
ENSG00000087586|AURKA|chr20|-|54965612|54965721|54967210|54967351|54966999|54967351	172	4	17	131	4	27	0.0347023
ENSG00000165730|STOX1|chr10|+|70644016|70644215|70644016|70646374|70652345|70652816	201	6	4	258	14	0	0.0358369
ENSG00000162191|UBXN1|chr11|-|62444990|62445106|62445253|62445304|62445212|62445304	7	7	87	4	2	106	0.0370375
ENSG00000135480|KRT7|chr12|+|52631293|52631353|52631293|52631501|52632464|52632559	73	4	1092	102	3	1070	0.0370423
ENSG00000137309|HMGA1|chr6|+|34208514|34208659|34208514|34208692|34210489|34210572	209	121	40	229	128	25	0.0386827
ENSG00000052723|SIKE1|chr1|-|115322731|115322836|115323070|115323306|115323058|115323306	2	0	18	3	7	14	0.0388971
ENSG00000144747|TMF1|chr3|-|69093643|69093746|69096509|69097713|69096500|69097713	0	7	55	0	0	43	0.0396297
ENSG00000114354|TFG|chr3|+|100455420|100455548|100455420|100455560|100463677|100463775	16	92	44	8	108	26	0.0396674
ENSG00000170004|CHD3|chr17|+|7812461|7812656|7812461|7812702|7813746|7813909	9	4	23	11	5	9	0.0399814
ENSG00000221838|AP4M1|chr7|+|99699503|99699591|99699503|99700016|99700298|99700404	15	5	8	7	1	12	0.0402764
ENSG00000198053|SIRPA|chr20|+|1915361|1915400|1915361|1915412|1917966|1920543	0	0	13	0	3	5	0.0421053
ENSG00000108384|RAD51C|chr17|+|56769934|56770046|56769934|56770149|56772292|56772695	41	6	6	52	13	1	0.0437029
ENSG00000188938|FAM120AOS|chr9|-|96212757|96212881|96213370|96213806|96213227|96213806	4	2	10	14	3	6	0.045592
ENSG00000154839|SKA1|chr18|+|47901392|47901564|47901392|47901609|47902190|47902288	7	13	1	6	9	7	0.045948
ENSG00000168653|NDUFS5|chr1|+|39491990|39492070|39491990|39492074|39494395|39494612	10	3	239	3	1	237	0.0461646
ENSG00000113810|SMC4|chr3|+|160130114|160130241|160130114|160130637|160131261|160131542	155	20	393	150	20	292	0.0465104
ENSG00000110514|MADD|chr11|+|47306492|47306616|47306492|47306745|47307002|47307141	21	9	9	33	3	2	0.04718
ENSG00000165233|C9orf89|chr9|+|95869956|95870098|95869956|95870109|95872850|95874571	9	22	19	4	18	31	0.0489659
ENSG00000165060|FXN|chr9|+|71679854|71679951|71679854|71679959|71687528|71689129	1	1	25	2	8	23	0.0489814
ENSG00000204628|GNB2L1|chr5|-|180668437|180668639|180669174|180669345|180669170|180669345	218	1	1790	297	4	2040	0.0490265
ENSG00000205356|TECPR1|chr7|-|97875234|97875477|97880731|97880860|97880706|97880860	2	7	2	0	2	5	0.0491139
ENSG00000080815|PSEN1|chr14|+|73614675|73614802|73614675|73614814|73637505|73637755	3	31	25	8	18	40	0.0496191

## Sheet: A3SS
A3SS
	QKI_ctrl.incl_exon	QKI_ctrl.incl_junc	QKI_ctrl.excl_junc	QKI_expt.incl_exon	QKI_expt.incl_junc	QKI_expt.excl_junc	pvalue
ENSG00000070087|PFN2|chr3|-|149682691|149684051|149682691|149684373|149686145|149686337	359	62	201	1026	188	31	4.19902e-73
ENSG00000068366|ACSL4|chrX|-|108926365|108926604|108926365|108926895|108939373|108939425	58	0	37	149	8	22	8.93971e-07
ENSG00000111799|COL12A1|chr6|-|75794042|75795081|75794042|75796273|75797293|75797463	4499	187	20	5178	218	1	4.52733e-06
ENSG00000142871|CYR61|chr1|+|86046444|86046730|86047048|86047261|86046883|86047261	61	12	229	37	8	310	0.000151493
ENSG00000130635|COL5A1|chr9|+|137717638|137717750|137721954|137722022|137721822|137722022	14	113	14	14	76	31	0.000942473
ENSG00000164548|TRA2A|chr7|-|23561326|23561459|23561326|23562051|23571408|23571660	430	32	58	343	23	82	0.00180123
ENSG00000189266|PNRC2|chr1|+|24286302|24286488|24287423|24287624|24287419|24287624	20	9	9	23	13	0	0.00232669
ENSG00000153914|SREK1|chr5|+|65449291|65449424|65454637|65454760|65451893|65454760	1419	15	2	978	12	11	0.00267442
ENSG00000153113|CAST|chr5|+|96097978|96098076|96100928|96101029|96100925|96101029	0	25	7	5	32	0	0.00311972
ENSG00000148303|RPL7A|chr9|+|136215069|136215101|136215792|136215897|136215777|136215897	0	58	16	0	53	41	0.00316179
ENSG00000145901|TNIP1|chr5|-|150410142|150410234|150410142|150410308|150411848|150411944	240	159	11	215	170	30	0.00346615
ENSG00000145901|TNIP1|chr5|-|150409510|150410234|150409510|150410308|150411848|150411944	240	159	11	215	170	30	0.00346615
ENSG00000159199|ATP5G1|chr17|+|46971529|46971811|46972545|46972696|46972518|46972696	104	156	0	105	144	8	0.0035269
ENSG00000109971|HSPA8|chr11|-|122930181|122930556|122930181|122930736|122931406|122931506	3260	4	111	3707	7	83	0.00439371
ENSG00000156504|FAM122B|chrX|-|133903597|133905384|133903597|133906313|133915851|133915947	683	51	2	550	66	12	0.0048287
ENSG00000135049|AGTPBP1|chr9|-|88270058|88270115|88270058|88270235|88272350|88272558	31	5	0	20	8	7	0.00505645
ENSG00000153944|MSI2|chr17|+|55729460|55729522|55752333|55752487|55752279|55752487	7	10	0	4	10	9	0.00512228
ENSG00000139436|GIT2|chr12|-|110385061|110385309|110385061|110386651|110388972|110389121	84	8	44	138	12	34	0.0055414
ENSG00000127481|UBR4|chr1|-|19481412|19481569|19481412|19481572|19481935|19482162	2	7	18	3	0	42	0.00678384
ENSG00000105393|BABAM1|chr19|+|17378232|17378336|17379603|17379900|17379565|17379900	22	6	99	39	11	83	0.00689653
ENSG00000075624|ACTB|chr7|-|5569166|5569294|5569166|5569364|5570155|5570340	751	3	3556	537	7	3030	0.00725476
ENSG00000013573|DDX11|chr12|+|31255870|31255954|31256256|31256329|31256251|31256329	0	26	9	0	45	2	0.00734075
ENSG00000139428|MMAB|chr12|-|109998845|109998909|109998845|109999134|109999225|109999322	1	12	21	13	13	10	0.00764613
ENSG00000160752|FDPS|chr1|+|155278539|155278756|155279855|155279996|155279834|155279996	38	34	25	46	36	60	0.00930072
ENSG00000114867|EIF4G1|chr3|+|184033196|184033644|184033920|184034006|184033860|184034006	6	1	55	17	4	47	0.00967599
ENSG00000117650|NEK2|chr1|-|211843623|211843735|211843623|211843749|211844544|211844626	4	59	0	4	47	6	0.00993451
ENSG00000144034|TPRKB|chr2|-|73961655|73961715|73961655|73961718|73964429|73964527	0	34	41	0	53	27	0.00995428
ENSG00000112759|SLC29A1|chr6|+|44191302|44191378|44195000|44195079|44194997|44195079	1	9	50	5	21	42	0.00996093
ENSG00000174720|LARP7|chr4|+|113568355|113568705|113568846|113568990|113568807|113568990	0	0	42	1	5	33	0.0100531
ENSG00000117682|DHDDS|chr1|+|26786528|26786635|26795386|26797785|26795383|26797785	2	2	27	5	13	26	0.0103746
ENSG00000126457|PRMT1|chr19|+|50183129|50183186|50183397|50183510|50183396|50183510	0	2	6	0	9	1	0.0128205
ENSG00000079150|FKBP7|chr2|-|179334379|179334509|179334379|179334512|179341789|179341940	2	8	1	0	1	4	0.0128205
ENSG00000156802|ATAD2|chr8|-|124361525|124361661|124361525|124361684|124368629|124368717	31	144	0	37	124	6	0.0129375
ENSG00000154380|ENAH|chr1|-|225704898|225705008|225704898|225705692|225706900|225707267	124	7	15	185	8	7	0.0136336
ENSG00000160298|C21orf58|chr21|-|47737122|47737182|47737122|47737262|47737926|47739051	17	15	16	12	7	29	0.0136914
ENSG00000165626|BEND7|chr10|-|13489266|13489316|13489266|13489319|13494539|13494658	0	1	9	2	9	6	0.0140351
ENSG00000116560|SFPQ|chr1|-|35641981|35642072|35641981|35642075|35642920|35643262	2	64	20	1	54	38	0.0162239
ENSG00000116560|SFPQ|chr1|-|35641979|35642072|35641979|35642075|35642920|35643262	2	64	20	1	54	38	0.0162239
ENSG00000162613|FUBP1|chr1|-|78432733|78432782|78432733|78432785|78433311|78433350	1	2	15	3	8	8	0.0170396
ENSG00000068366|ACSL4|chrX|-|108926365|108926601|108926365|108926895|108939373|108939425	71	0	13	160	8	10	0.0171083
ENSG00000100225|FBXO7|chr22|+|32871224|32871385|32875120|32875262|32874968|32875262	167	3	5	214	2	0	0.017395
ENSG00000161996|WDR90|chr16|+|712220|712331|712679|712844|712673|712844	2	9	0	0	2	3	0.0178571
ENSG00000144034|TPRKB|chr2|-|73961556|73961715|73961556|73961718|73964429|73964527	7	34	41	6	53	27	0.0182648
ENSG00000116285|ERRFI1|chr1|-|8075368|8075444|8075368|8075460|8075555|8075752	0	0	24	2	3	17	0.0192113
ENSG00000088038|CNOT3|chr19|+|54657234|54657577|54659047|54659419|54658996|54659419	13	9	52	3	4	51	0.019383
ENSG00000132793|LPIN3|chr20|+|39977259|39977527|39977732|39977812|39977729|39977812	0	8	1	0	3	7	0.0197666
ENSG00000125835|SNRPB|chr20|-|2442280|2442439|2442280|2442585|2443282|2443407	806	267	96	978	406	86	0.0201666
ENSG00000063177|RPL18|chr19|-|49120573|49120672|49120573|49120680|49121048|49121141	90	185	15	88	225	5	0.0205629
ENSG00000170004|CHD3|chr17|+|7810919|7811020|7811212|7811337|7811209|7811337	2	0	16	4	8	14	0.0210314
ENSG00000143761|ARF1|chr1|+|228284779|228285153|228285370|228285416|228285292|228285416	835	646	3	895	637	13	0.0213452
ENSG00000109320|NFKB1|chr4|+|103450993|103451071|103455005|103455042|103455002|103455042	0	18	1	0	13	8	0.021357
ENSG00000178104|PDE4DIP|chr1|-|144851427|144852443|144851427|144852499|144854165|144854450	0	2	4	0	11	1	0.0217087
ENSG00000112531|QKI|chr6|+|163984452|163984751|163986978|163991177|163985699|163991177	110	3	8	84	2	0	0.0219862
ENSG00000131748|STARD3|chr17|+|37814028|37814105|37814658|37814775|37814226|37814775	25	23	0	20	19	5	0.0220836
ENSG00000081154|PCNP|chr3|+|101292939|101293123|101298686|101298848|101298634|101298848	81	26	46	78	41	27	0.0222774
ENSG00000102241|HTATSF1|chrX|+|135579238|135579598|135579835|135580029|135579783|135580029	24	18	2	15	4	6	0.0226957
ENSG00000060237|WNK1|chr12|+|980431|980514|987381|987527|987378|987527	1	14	10	3	22	3	0.0235139
ENSG00000121152|NCAPH|chr2|+|97001525|97001586|97007413|97007632|97007380|97007632	13	6	6	14	7	0	0.0247004
ENSG00000102038|SMARCA1|chrX|-|128580482|128581210|128580482|128581278|128582279|128582420	55	3	6	35	5	14	0.025421
ENSG00000167595|C19orf55|chr19|+|36252920|36253047|36253157|36253257|36253154|36253257	1	6	9	1	11	2	0.0258871
ENSG00000130695|CEP85|chr1|+|26603026|26603251|26603627|26605298|26603624|26605298	0	1	9	0	18	15	0.0260643
ENSG00000172375|C2CD2L|chr11|+|118984321|118984422|118984565|118984698|118984562|118984698	0	3	5	0	0	16	0.027668
ENSG00000117569|PTBP2|chr1|+|97278585|97278662|97278832|97279003|97278829|97279003	0	0	3	1	3	0	0.0285714
ENSG00000117569|PTBP2|chr1|+|97278585|97278662|97278832|97280349|97278829|97280349	0	0	3	1	3	0	0.0285714
ENSG00000137074|APTX|chr9|-|32988081|32988122|32988081|32988127|32989757|32990086	0	4	8	0	13	4	0.0287418
ENSG00000137074|APTX|chr9|-|32988077|32988122|32988077|32988127|32989757|32990086	0	4	8	0	13	4	0.0287418
ENSG00000065883|CDK13|chr7|+|40127725|40127930|40132564|40132836|40132384|40132836	5	3	3	5	4	21	0.0291916
ENSG00000094914|AAAS|chr12|-|53708082|53708225|53708082|53708633|53708878|53709027	61	28	6	45	22	14	0.030862
ENSG00000172819|RARG|chr12|-|53624953|53625016|53624953|53625019|53625758|53626036	1	12	0	0	7	4	0.0310559
ENSG00000083312|TNPO1|chr5|+|72144212|72144325|72147071|72147146|72147065|72147146	19	6	99	23	11	67	0.032396
ENSG00000077232|DNAJC10|chr2|+|183600976|183601113|183605026|183605115|183604272|183605115	40	5	48	24	3	57	0.0324932
ENSG00000129292|PHF20L1|chr8|+|133815786|133816277|133816860|133816985|133816857|133816985	1	13	45	5	21	34	0.0325118
ENSG00000118855|MFSD1|chr3|+|158519654|158520104|158522112|158522160|158522108|158522160	0	25	4	0	37	0	0.0329545
ENSG00000120549|KIAA1217|chr10|+|24816865|24817048|24820762|24820922|24820759|24820922	0	1	3	0	6	0	0.0333333
ENSG00000092841|MYL6|chr12|+|56552142|56552495|56553371|56553406|56553282|56553406	12	4	101	7	1	131	0.0333764
ENSG00000138193|PLCE1|chr10|+|95753746|95754015|95790569|95792009|95790440|95792009	9	5	4	14	8	0	0.0334829
ENSG00000196504|PRPF40A|chr2|-|153520390|153520481|153520390|153520493|153520652|153520766	18	33	104	25	42	81	0.0337923
ENSG00000185619|PCGF3|chr4|+|727461|727578|728720|728816|727673|728816	102	2	16	94	3	31	0.0349535
ENSG00000170471|RALGAPB|chr20|+|37161373|37161502|37163729|37163850|37163717|37163850	2	21	27	5	24	13	0.0350544
ENSG00000134243|SORT1|chr1|-|109888373|109888500|109888373|109888503|109890105|109890154	4	63	23	1	73	48	0.0399464
ENSG00000198467|TPM2|chr9|-|35684485|35684547|35684485|35685136|35685266|35685336	235	105	4	277	146	0	0.0400732
ENSG00000006114|SYNRG|chr17|-|35902074|35902532|35902074|35902667|35913217|35914161	37	18	6	29	14	0	0.0406106
ENSG00000116871|MAP7D1|chr1|+|36644863|36644916|36645116|36645158|36645113|36645158	0	15	47	0	9	76	0.0407315
ENSG00000068137|PLEKHH3|chr17|-|40824104|40824230|40824104|40824410|40825194|40825314	13	4	3	27	9	0	0.0411255
ENSG00000133112|TPT1|chr13|-|45911313|45911523|45911313|45911688|45912795|45914319	157	11	1369	117	7	1309	0.0417198
ENSG00000055070|C1orf144|chr1|+|16717870|16717919|16719726|16719977|16719723|16719977	22	38	10	18	34	21	0.0430709
ENSG00000182199|SHMT2|chr12|+|57625994|57626075|57626236|57626358|57626208|57626358	20	15	310	19	7	408	0.0432721
ENSG00000006704|GTF2IRD1|chr7|+|73969504|73969553|73969768|73969824|73969723|73969824	8	11	7	6	3	12	0.0434101
ENSG00000081154|PCNP|chr3|+|101292939|101293123|101298634|101298848|101298433|101298848	54	3	26	45	2	41	0.0435449
ENSG00000168724|DNAJC21|chr5|+|34944972|34945130|34945866|34945908|34945827|34945908	1	9	58	2	1	67	0.0438235
ENSG00000104738|MCM4|chr8|+|48874057|48874240|48874638|48874776|48874613|48874776	9	77	4	17	87	0	0.0446623
ENSG00000145730|PAM|chr5|+|102355494|102355547|102363889|102363942|102363886|102363942	2	4	8	1	21	7	0.0457278
ENSG00000118058|MLL|chr11|+|118339484|118339559|118344894|118345030|118342377|118345030	622	19	5	894	32	1	0.0457931
ENSG00000132773|TOE1|chr1|+|45808056|45808315|45808515|45808674|45808407|45808674	10	4	31	12	9	18	0.0464804
ENSG00000071082|RPL31|chr2|+|101618177|101618777|101619201|101619270|101619164|101619270	1126	102	39	1297	102	67	0.0470124
ENSG00000116198|CEP104|chr1|-|3753856|3753909|3753856|3754083|3755528|3755683	36	18	4	50	14	0	0.0483037
ENSG00000136754|ABI1|chr10|-|27047991|27048164|27047991|27048167|27054147|27054247	2	52	22	2	30	28	0.0483609
ENSG00000169242|EFNA1|chr1|+|155103680|155104110|155106206|155106256|155105979|155106256	31	53	7	36	82	25	0.0495572
ENSG00000221978|CCNL2|chr1|-|1326146|1326245|1326146|1328183|1328776|1328840	714	9	6	880	20	1	0.0498526
ENSG00000114395|CYB561D2|chr3|+|50388126|50388415|50388840|50388991|50388774|50388991	14	16	11	14	10	22	0.0499203

## Sheet: AFE
AFE
	QKI_ctrl.exon_far	QKI_ctrl.junc_far	QKI_ctrl.exon_near	QKI_ctrl.junc_near	QKI_expt.exon_far	QKI_expt.junc_far	QKI_expt.exon_near	QKI_expt.junc_near	pvalue
ENSG00000130635|COL5A1|chr9|+|137721822|137721890|137721954|137722022|137726817|137727050	0	63	0	14	0	47	0	55	1.12818e-06
ENSG00000116754|SRSF11|chr1|+|70694105|70694238|70695961|70697658|70697951|70698060	68	69	2109	56	100	93	1709	49	2.15955e-06
ENSG00000085231|TAF9|chr5|-|68662330|68662422|68665290|68665369|68665484|68665840	20	26	1	107	55	27	0	89	0.000975594
ENSG00000085231|TAF9|chr5|-|68662330|68662422|68665290|68665347|68665484|68665840	20	26	0	107	55	27	0	89	0.0013941
ENSG00000085231|TAF9|chr5|-|68662330|68662422|68665290|68665330|68665484|68665840	20	26	0	107	55	27	0	89	0.0013941
ENSG00000085231|TAF9|chr5|-|68662330|68662422|68665290|68665469|68665484|68665840	20	26	2	107	55	27	4	89	0.00153835
ENSG00000134333|LDHA|chr11|+|18418101|18418515|18422454|18422557|18425285|18425358	532	72	421	3	609	105	376	1	0.00169682
ENSG00000071054|MAP4K4|chr2|+|102460563|102460773|102476198|102476326|102481392|102481498	352	3	29	51	328	0	19	21	0.00288088
ENSG00000115020|PIKFYVE|chr2|+|209138308|209138457|209142261|209142432|209150450|209150657	13	2	27	11	19	6	11	6	0.00326775
ENSG00000115641|FHL2|chr2|-|106002818|106002997|106013104|106013242|106015299|106015681	28	19	6	36	37	23	0	20	0.00387603
ENSG00000214253|FIS1|chr7|-|100884111|100884187|100888241|100888366|100895176|100895597	26	4	112	7	36	10	73	8	0.00435137
ENSG00000127483|HP1BP3|chr1|-|21106838|21107033|21112679|21113159|21113688|21113816	33	36	46	17	31	44	28	4	0.00544965
ENSG00000127483|HP1BP3|chr1|-|21106838|21107033|21112679|21112776|21113688|21113816	33	36	11	17	31	44	6	4	0.00580465
ENSG00000147889|CDKN2A|chr9|-|21970715|21971207|21974677|21975038|21994138|21994490	504	80	708	61	441	64	493	37	0.00624922
ENSG00000116459|ATP5F1|chr1|+|111999252|111999370|112002079|112002258|112003539|112005395	223	4	428	218	278	2	370	229	0.00722332
ENSG00000127483|HP1BP3|chr1|-|21106838|21107033|21112679|21113124|21113688|21113816	33	36	44	17	31	44	28	4	0.00788594
ENSG00000115641|FHL2|chr2|-|106002818|106002997|106013104|106013414|106015299|106015681	28	19	12	36	37	23	8	20	0.0112061
ENSG00000177192|PUS1|chr12|+|132416060|132416857|132425472|132426528|132428084|132428406	3	1	157	19	15	3	195	19	0.0144026
ENSG00000105974|CAV1|chr7|+|116164839|116165146|116166331|116166442|116166579|116167072	44	27	4	3	42	27	0	0	0.0146158
ENSG00000147889|CDKN2A|chr9|-|21970715|21971207|21974677|21975097|21994138|21994490	504	80	737	61	441	64	529	37	0.0157028
ENSG00000054148|PHPT1|chr9|+|139744231|139744589|139744955|139745012|139745207|139745488	172	191	0	2	197	246	0	13	0.0165135
ENSG00000180398|MCFD2|chr2|-|47135846|47136316|47137919|47138012|47143120|47143251	4	4	1	0	0	0	0	3	0.0181818
ENSG00000143570|SLC39A1|chr1|-|153935005|153935223|153935653|153935798|153935971|153936048	0	54	11	7	0	35	23	6	0.0185157
ENSG00000159692|CTBP1|chr4|-|1228475|1232125|1235113|1235711|1242704|1242925	84	1	113	63	55	7	145	59	0.019786
ENSG00000104529|EEF1D|chr8|-|144671161|144672251|144672778|144672899|144679518|144679914	53	1	5	9	58	6	2	2	0.0206983
ENSG00000026508|CD44|chr11|+|35219404|35219793|35232793|35232996|35236399|35236461	3	8	27	11	3	1	38	22	0.0225883
ENSG00000109180|OCIAD1|chr4|+|48853823|48853992|48857989|48859382|48862742|48863834	414	4	496	315	389	5	549	378	0.0242074
ENSG00000177192|PUS1|chr12|+|132416060|132416857|132425837|132426528|132428084|132428406	3	1	144	19	15	3	187	19	0.0244202
ENSG00000111640|GAPDH|chr12|+|6645660|6645759|6646453|6646556|6646750|6647162	293	3	642	3847	342	3	598	3753	0.0245096
ENSG00000104529|EEF1D|chr8|-|144671161|144672251|144672778|144672905|144679518|144679914	53	1	6	9	58	6	3	2	0.0276155
ENSG00000176697|BDNF|chr11|-|27676440|27680132|27721729|27722035|27722844|27723180	15	9	5	3	7	4	14	0	0.02776
ENSG00000196262|PPIA|chr7|+|44836279|44836392|44838991|44839473|44840886|44842716	438	6	3980	2593	374	2	3803	2726	0.0280784
ENSG00000196262|PPIA|chr7|+|44836279|44836392|44839301|44839473|44840886|44842716	438	6	3922	2593	374	2	3740	2726	0.0280904
ENSG00000126790|C14orf149|chr14|-|59945444|59946069|59950208|59950403|59950527|59951148	46	12	2	0	23	0	2	3	0.0311489
ENSG00000100075|SLC25A1|chr22|-|19164633|19164717|19165240|19165378|19165646|19165993	271	5	110	11	186	1	104	11	0.0362395
ENSG00000127125|PPCS|chr1|+|42922173|42922299|42922472|42922744|42922918|42923175	0	9	39	26	0	3	59	26	0.0397082
ENSG00000104529|EEF1D|chr8|-|144671161|144672251|144672778|144673063|144679518|144679914	53	1	16	9	58	6	11	2	0.040166
ENSG00000143252|SDHC|chr1|+|161284047|161284215|161298192|161298287|161310384|161310445	0	4	23	48	0	0	35	50	0.0462247
ENSG00000130985|UBA1|chrX|+|47053228|47053423|47057566|47057754|47058202|47058318	66	131	34	13	75	133	27	3	0.0477242
ENSG00000132640|BTBD3|chr20|+|11898426|11899249|11899499|11899824|11900366|11900484	225	2	35	63	206	4	48	78	0.0488388

## Sheet: ALE
ALE
	QKI_ctrl.exon_far	QKI_ctrl.junc_far	QKI_ctrl.exon_near	QKI_ctrl.junc_near	QKI_expt.exon_far	QKI_expt.junc_far	QKI_expt.exon_near	QKI_expt.junc_near	pvalue
ENSG00000138326|RPS24|chr10|+|79796952|79797062|79799962|79799982|79800373|79800471	61	746	0	213	66	1149	0	50	1.18282e-37
ENSG00000182534|MXRA7|chr17|-|74671809|74673784|74679929|74680009|74681154|74681247	1890	116	59	139	2177	132	17	48	4.07118e-20
ENSG00000126214|KLC1|chr14|+|104145646|104145855|104151323|104151653|104153418|104153548	48	13	53	10	21	8	89	18	2.47896e-06
ENSG00000112081|SRSF3|chr6|+|36566626|36566760|36567598|36568658|36568929|36568967	0	45	441	24	0	91	470	20	0.000653431
ENSG00000105968|H2AFV|chr7|-|44873827|44874161|44874524|44875257|44880498|44880611	1419	3	607	477	1235	10	643	511	0.000714247
ENSG00000107679|PLEKHA1|chr10|+|124186458|124186547|124187792|124187936|124189140|124191867	161	2	5	8	166	12	1	0	0.00072952
ENSG00000135930|EIF4E2|chr2|+|233431788|233431924|233433655|233433920|233445614|233448354	943	9	192	66	850	11	246	76	0.000833049
ENSG00000197343|ZNF655|chr7|+|99158130|99158318|99161486|99161646|99169868|99174076	2405	12	34	5	2387	16	61	14	0.000847677
ENSG00000197343|ZNF655|chr7|+|99158130|99158318|99161486|99162309|99169868|99174076	2405	12	267	5	2387	16	344	14	0.00109314
ENSG00000197343|ZNF655|chr7|+|99158130|99158318|99161486|99161969|99169868|99174076	2405	12	137	5	2387	16	190	14	0.0012187
ENSG00000197343|ZNF655|chr7|+|99158130|99158318|99161486|99162326|99169868|99174076	2405	12	268	5	2387	16	344	14	0.00127852
ENSG00000197343|ZNF655|chr7|+|99158130|99158318|99161486|99162328|99169868|99174076	2405	12	268	5	2387	16	344	14	0.00127852
ENSG00000182534|MXRA7|chr17|-|74671809|74673784|74675653|74676961|74681154|74681247	754	60	1538	8	683	75	1746	9	0.00128473
ENSG00000135930|EIF4E2|chr2|+|233431788|233431924|233433655|233433888|233445614|233448354	943	9	164	66	850	11	207	76	0.00227352
ENSG00000197343|ZNF655|chr7|+|99158130|99158318|99161486|99161646|99168883|99169002	9	3	34	5	4	0	61	14	0.00248526
ENSG00000116754|SRSF11|chr1|+|70694105|70694238|70696778|70697253|70697951|70698060	108	69	470	10	110	93	373	7	0.00303748
ENSG00000175416|CLTB|chr5|-|175824931|175825048|175833168|175833709|175837258|175837304	87	44	31	3	106	55	16	1	0.00586197
ENSG00000175416|CLTB|chr5|-|175824931|175825048|175833158|175833709|175837258|175837304	87	44	31	3	106	55	17	1	0.00681999
ENSG00000116754|SRSF11|chr1|+|70694105|70694238|70696778|70696957|70697951|70698060	108	69	195	10	110	93	151	7	0.00818167
ENSG00000116754|SRSF11|chr1|+|70694105|70694238|70696778|70696951|70697951|70698060	108	69	194	10	110	93	151	7	0.00822601
ENSG00000197343|ZNF655|chr7|+|99158130|99158318|99161486|99161969|99168883|99169002	9	3	137	5	4	0	190	14	0.00912136
ENSG00000099875|MKNK2|chr19|-|2037481|2037828|2039411|2039855|2040133|2040176	179	20	99	7	169	16	140	10	0.0099124
ENSG00000168488|ATXN2L|chr16|+|28847254|28847497|28847647|28847811|28848072|28848556	419	2	157	4	446	3	120	1	0.0113167
ENSG00000073150|PANX2|chr22|+|50609160|50609385|50613861|50613911|50615368|50616831	104	2	0	0	114	7	0	7	0.0170776
ENSG00000010704|HFE|chr6|+|26093347|26093460|26094414|26094596|26094632|26095248	250	1	39	12	236	5	58	21	0.0179924
ENSG00000197343|ZNF655|chr7|+|99158130|99158318|99161486|99162309|99168883|99169002	9	3	267	5	4	0	344	14	0.0188266
ENSG00000197343|ZNF655|chr7|+|99158130|99158318|99161486|99162326|99168883|99169002	9	3	268	5	4	0	344	14	0.018899
ENSG00000197343|ZNF655|chr7|+|99158130|99158318|99161486|99162328|99168883|99169002	9	3	268	5	4	0	344	14	0.018899
ENSG00000204427|ABHD16A|chr6|-|31668719|31668805|31669851|31669907|31670927|31671221	5	4	0	16	3	0	0	28	0.0234686
ENSG00000168488|ATXN2L|chr16|+|28847254|28847443|28847647|28847811|28848072|28848556	419	3	157	4	446	3	120	6	0.0249194
ENSG00000168397|ATG4B|chr2|+|242590425|242590750|242592722|242592748|242592927|242593025	19	40	0	24	21	42	0	10	0.0316618
ENSG00000160218|TRAPPC10|chr21|+|45478984|45479095|45479346|45480143|45482934|45483049	1	3	80	5	10	2	64	3	0.0323969
ENSG00000112701|SENP6|chr6|+|76331248|76331341|76332467|76332574|76343366|76343442	9	6	7	10	2	1	1	16	0.0343898
ENSG00000197275|RAD54B|chr8|-|95423349|95423543|95444175|95444884|95470496|95470664	0	22	83	12	0	10	94	10	0.035484
ENSG00000197275|RAD54B|chr8|-|95423349|95423543|95444132|95444884|95470496|95470664	0	22	84	12	0	10	94	10	0.0359771
ENSG00000109881|CCDC34|chr11|-|27362939|27363097|27370416|27371986|27378950|27379088	113	2	134	40	89	3	162	38	0.0381042
ENSG00000173166|RAPH1|chr2|-|204298405|204306136|204306194|204306803|204309591|204309733	3598	14	62	4	3571	17	40	4	0.0436257
ENSG00000100997|ABHD12|chr20|-|25275379|25275666|25280850|25281520|25282855|25282982	37	17	1017	232	28	16	1288	260	0.0492533
ENSG00000100997|ABHD12|chr20|-|25275379|25275666|25280834|25281520|25282855|25282982	37	17	1018	232	28	16	1289	260	0.0492617

## Sheet: MX
MX
	QKI_ctrl.Exon2	QKI_ctrl.Junc12	QKI_ctrl.Junc24	QKI_ctrl.Exon3	QKI_ctrl.Junc13	QKI_ctrl.Junc34	QKI_expt.Exon2	QKI_expt.Junc12	QKI_expt.Junc24	QKI_expt.Exon3	QKI_expt.Junc13	QKI_expt.Junc34	pvalue
ENSG00000130635|COL5A1|chr9|+|137717638|137717750|137721822|137721890|137721954|137722022|137726817|137727050	0	113	63	0	14	14	0	76	47	0	31	55	3.80398e-10
ENSG00000134444|KIAA1468|chr18|+|59942607|59942706|59947007|59947089|59947593|59947675|59947879|59947942	4	36	16	0	1	2	0	17	15	0	15	6	6.9663e-06
ENSG00000105953|OGDH|chr7|+|44684926|44685117|44687043|44687133|44687256|44687358|44706335|44706450	1	3	3	27	58	89	3	8	9	31	48	85	0.0151035
ENSG00000113648|H2AFY|chr5|-|134681658|134681747|134686513|134686603|134688636|134688735|134696187|134696294	48	22	9	103	58	20	23	14	4	136	129	33	3.57158e-08
