# Supplementary material for: The RNA-Binding Protein QKI Suppresses Cancer-Associated Aberrant Splicing
Source: PLoS Genet. 2014 Apr 10;10(4):e1004289. doi: 10.1371/journal.pgen.1004289 (PMC3983035; doi:10.1371/journal.pgen.1004289)
Supplement: Table S2 — Validated QKI targets. (XLS) [file pgen.1004289.s008.xls]

## Sheet: Sheet1
Gene	Alternative Exon Location
ACAA1	chr3|-|38173087|38173129|
ACOT9	chrX|-|23752458|23752484|
ADD3	chr10|+|111892063|111892158|
AKAP11	chr13|+|42887183|42887266|
AKAP13	chr15|+|86201768|86201821|
AKAP9	chr7|+91621472|91621525
ARFIP1	chr4|+|153791905|153792000|
ARHGEF12	chr11|+|120280103|120280159|
ATP10D	chr4|+|47584886|47584978|
ATP11C	chrX|-|138813810|138813914|
AXIN1	chr16|-|341190|341297|
BIN1	chr2|-|127815049|127815177|
BPTF	chr17|+|65871672|65871860|
C5orf22	chr5|+|31548597|31548794|
CAMK2G	chr10|-|75579290|75579403|
CASK	chrX|-|41414853|41414888|
CCDC88A	chr2|-|55530205|55530288|
CENPE	chr4|-|104084636|104084710|
CLCN3	chr4|+|170638943|170639018|
CLSTN1	chr1|-|9816539|9816568|
CSNK1G3	chr5|+|122941033|122941056|
DST	chr6|-|56333780|56333797|
EHBP1	chr2|+|63215066|63215173|
ERC1	chr12|+|1221381|1221464|
ESYT2	chr7|-|158545472|158545534|
EXOC1	chr4|+|56755054|56755098|
FAM190B	chr10|+|86259631|86259715|
FGFR1	chr8|-|38287200|38287466|
FIP1L1	chr4|+|54245240|54245284
FLNB	chr3|+|58117654|58117746|
FN1	chr2|-|216257654|216257926|
GOLGA4	chr3|+|37402734|37402796|
INF2	chr14|+|105181621|105181677|
KIF13A	chr6|-|17771345|17771449|
KTN1	chr14|+|56139890|56139973|
LIMCH1	chr4|+|41640949|41640984|
LMO7	chr13|+|76383290|76383319|
LPHN2	chr1|+|82452585|82452713|
LRRFIP1	chr2|+|238659843|238659914|
LRRFIP2	chr3|-|37132958|37133029|
MAP4K4	chr2|+|102477287|102477448|
MARK2	chr11|+|63671458|63671619|
MARK3	chr14|+|103964839|103964865|
MTSS1L	chr16|-|70699369|70699443|
MXRA7	chr17|-|74679929|74680009|
MYO18A	chr17|-|27412622|27412666|
MYO5A	chr15|-|52635314|52635394|
MYOF	chr10|-|95152674|95152712|
NDEL1	chr17|+|8366638|8366672|
NFATC3	chr16|+|68248232|68248335|
NFYA	chr6|+|41048550|41048636|
NPRL3	chr16|-|167300|167374|
NUMB	chr14|-|73745989|73746132|
PHF3	chr6|+|64388729|64388921|
PICALM	chr11|-|85689113|85689136|
PLD1	chr3|-|171404475|171404588|
PLEKHA1	chr10|+|124187792|124187832|
PLEKHM2	chr1|+|16047824|16047883|
PPIP5K2	chr5|+|102518935|102519108|
PRMT2	chr21|+|48056351|48056459|
PRRC2C	chr1|+|171558508|171558744|
RAI14	chr5|+|34813679|34813765|
RBM26	chr13|-|79927288|79927359|
RPS24	chr10|+|79799962|79799983|
SBF1	chr22|-|50895463|50895540|
SBF2	chr11|-|9849673|9849768|
SLMAP	chr3|+|57911572|57911661|
SMARCA1	chrX|-|128627017|128627052|
SPAG9	chr17|-|49053224|49053262|
SPTAN1	chr9|+|131355262|131355321|
SYNRG	chr17|-|35937478|35937711|
SYTL2	chr11|-|85428526|85428573|
TCF12	chr15|+|57544619|57544690|
TJP1	chr15|-|30011981|30012220|
TNIK	chr3|-|170824972|170824995|
TUSC3	chr8|+|15615300|15615364|
UAP1	chr1|+||162562522|162562572|
UGGT1	chr2|+|128913966|128913989|
UTRN	chr6|+|145148484|145148522|
VLDLR	chr9|+|2651415|2651498|
WDFY3	chr4|-|85648014|85648064|
