# Supplementary material for: The RNA-Binding Protein QKI Suppresses Cancer-Associated Aberrant Splicing
Source: PLoS Genet. 2014 Apr 10;10(4):e1004289. doi: 10.1371/journal.pgen.1004289 (PMC3983035; doi:10.1371/journal.pgen.1004289)
Supplement: Table S3 — Down-regulation of QKI causes lung cancer-associated alternative splicing changes. (XLS) [file pgen.1004289.s009.xls]

## Sheet: Sheet1
Gene	Alternative Exon Location
ADD3	chr10|+|111892063|111892158|
BIN1	chr2|-|127815049|127815177|
CCDC88A	chr2|-|55530205|55530288|
CLSTN1	chr1|-|9816539|9816568|
EHBP1	chr2|+|63215066|63215173|
ESYT2	chr7|-|158545472|158545534|
EXOC1	chr4|+|56755054|56755098|
FAM190B	chr10|+|86259631|86259715|
FN1	chr2|-|216257654|216257926|
H2AFY	chr5|-|134686504|134686603|
KIF13A	chr6|-|17771345|17771449|
LRRFIP2	chr3|-|37132958|37133029|
MAP4K4	chr2|+|102477287|102477448|
MXRA7	chr17|-|74679929|74680009|
MYO18A	chr17|-|27412622|27412666|
NFYA	chr6|+|41048550|41048636|
NUMB	chr14|-|73745989|73746132|
RAI14	chr5|+|34813679|34813765|
RBM26	chr13|-|79927288|79927359|
SLMAP	chr3|+|57911572|57911661|
SMARCA1	chrX|-|128627017|128627052|
SPAG9	chr17|-|49053224|49053262|
SPTAN1	chr9|+|131355262|131355321|
VLDLR	chr9|+|2651415|2651498|
WDFY3	chr4|-|85648014|85648064|
