# Supplementary material for: The RNA-Binding Protein QKI Suppresses Cancer-Associated Aberrant Splicing
Source: PLoS Genet. 2014 Apr 10;10(4):e1004289. doi: 10.1371/journal.pgen.1004289 (PMC3983035; doi:10.1371/journal.pgen.1004289)
Supplement: Table S4 — Sequences of all oligonucleotides used. (XLS) [file pgen.1004289.s010.xls]

## Sheet: Sheet1
Names	Sequences
QKI5-for1	TTAAAGGATCCATGGTCGGGGAAATGGAAAC
QKI5-FLAG-rev1	TTAAATCTAGATTACTTGTCGTCATCGTCTTTGTAGTCGTTGCCGGTGGCGGCTC
QKI5-for2	TTAAATCTAGAATGGTCGGGGAAATGGAAAC
QKI5-FLAG-rev2	TTAAAGGATCCTTACTTGTCGTCATCGTCTTT
NUMB-for1	TTAAATCTAGAGCCACCATGAACAAATTACGGCAAAGTT
NUMB-HA-rev1	TTAAAGCGGCCGCTTAAGCGTAATCTGGAACATCGTATGGGTAAAGTTCAATTTCAAACGTCTTC
MINX-1	GAATACACGGAATTCGAGCTC
MINX-2	GATCCCCACTGGAAAGACC
MINX-4	GTCATACTAATCCTGTCCCTTTTTTTTCC
MINX-5	GACAGGATTAGTATGACATCATCAAGG
MINX-6	CCACAGCTAACGGTTGAGGACAAACTCT
MINX-7	CTCAACCGTTAGCTGTGGAAAAAAAAGG
MINX-10	GGTTTCCTTAATGATGTCATACTAATCCTGTC
MINX-11	TGACATCATTAAGGAAACCCTGGACTACTG
MINX-mutBP-For	GATGTCATACCTGTCCTGTCCCTTTTTTTTCCAC
MINX-mutBP-Rev	GGACAGGACAGGTATGACATCATCAAGGAAACCC
T7-MINX-For	TAATACGACTCACTATAGGGCAGTAGTCCAGGGTTTCCTT
T7-NUMB-For	TAATACGACTCACTATAGGGCACTTGTACACCCTGCATG
T7-NUMB-Rev	ATGGAAGGCTGAGTCAGTG
T7-Numb-mut-Rev	ATGGAAGGCTGAGTCAGTGCCACTCGCTACAACGGGAGCAGACA
NUMB-1	TTAAAGGATCCTGCCAGAAGTAGAAGGGGAG
NUMB-2	TAAGGTGAACATGCTGATCCTTAACAGTCAA
NUMB-3	GGATCAGCATGTTCACCTTAATTTGAAATTGT
NUMB-4	TCAAGACCATACAGTCCTAATGACTATCAGT
NUMB-5	TTAGGACTGTATGGTCTTGACAAGTTTTCTTC
NUMB-6	TTAAACTCGAGACCTCTTCTAACCATCGGTC
NUMB-mut-1	TTGTAGCGAGTGGCACTGACTCAGCCTTC
NUMB-mut-2	AGTGCCACTCGCTACAACGGGAGCAGACA
NUMB-mut-3	TGCATGAATTGACTCCATTGATGTTGTCTGC
NUMB-mut-4	TCAATGGAGTCAATTCATGCAGGGTGTACAAG
Hes1-For	CCAGCCAGTGTCAACACGA
Hes1-Rev	AATGCCGCGAGCTATCTTTCT
Hey1-For	TGAGCTGAGAAGGCTGGTAC
Hey1-Rev	ATCCCAAACTCCGATAGTCC
Hey2-For	CCCGCCCTTGTCAGTATC
Hey2-Rev	TTGTTTGTTCCACTGCTGGT
ACTB-For	AAATCGTGCGTGACATTAAGG
ACTB-Rev	AGCACTGTGTTGGCGTACAG
sh-Luc-F	GATCCCGTACGCGGAATACTTCGATTCAAGAGATCGAAGTATTCCGCGTACGTTTTTTGCTAGCG
sh-Luc-R	AATTCGCTAGCAAAAAACGTACGCGGAATACTTCGATCTCTTGAATCGAAGTATTCCGCGTACGG
sh-Q1-F	GATCCAGACATGTACAATGACACATTCAAGAGATGTGTCATTGTACATGTCTTTTTTTGCTAGCG
sh-Q1-R	AATTCGCTAGCAAAAAAAGACATGTACAATGACACATCTCTTGAATGTGTCATTGTACATGTCTG
sh-Q3-F	GATCCGAAGAGAGCAGTTGAAGAATTCAAGAGATTCTTCAACTGCTCTCTTCTTTTTTGCTAGCG
sh-Q3-R	AATTCGCTAGCAAAAAAGAAGAGAGCAGTTGAAGAATCTCTTGAATTCTTCAACTGCTCTCTTCG
sh-N1-F	GATCCTAGCAATGCCTGTGCGTGATTCAAGAGATCACGCACAGGCATTGCTATTTTTTGCTAGCG
sh-N1-R	AATTCGCTAGCAAAAAATAGCAATGCCTGTGCGTGATCTCTTGAATCACGCACAGGCATTGCTAG
sh-N2-F	GATCCGATGCTGCTAACAAGGAAATTCAAGAGATTTCCTTGTTAGCAGCATCTTTTTTGCTAGCG
sh-N2-R	AATTCGCTAGCAAAAAAGATGCTGCTAACAAGGAAATCTCTTGAATTTCCTTGTTAGCAGCATCG
SF1-BamHI-for	TTAAAGGATCCCCGCGACCGGAGCGAACGC
SF1-SalI-rev	TTAAAGTCGACCTAGGTAGACATGAGAGACGGT
QKI5-SalI-for	TTAAAGTCGACATGGTCGGGGAAATGGAAAC
QKI5-HindIII-rev	TTAAAAAGCTTTTACTTGTCGTCATCGTCTTT
ACAA1-For	ATAGACAGTGTTCGTCGGGG
ACAA1-Rev	GGCAATCTCTGGCCTTCTC
ACOT9-For	CAAAGGGCAGCTTACTCCTG
ACOT9-Rev	CTCTCCAGTTTGTGGATGCTC
ADD3-For	ACCAGCTCCTCCTAACCCA
ADD3-Rev	CATCCTTGCCATTTACTACC
AKAP11-For	ACCGAGTCTGTCAGTAGCCA
AKAP11-Rev	TTCGTCCTCATGCTCTTCAT
AKAP13-For	ATGCAGAAATGAACCACCG
AKAP13-Rev	TTGTTTCCGACACCAGCTC
AKAP9-For	TTCAACCACAGCAGATGACTG
AKAP9-Rev	CTTCAATCTCATGCTGCTTCC
ARFIP1-For	TGAAGCATTCATTACCATCTGG
ARFIP1-Rev	TTCATCTGCTAGAATAACTGGTCC
ARHGEF12-For	AGTTGAGCGCATTGCATCAC
ARHGEF12-Rev	TCAGCCCAAATCCATTGTCA
ATP10D-For	TCCTCCATCTGGTCATTGAA
ATP10D-Rev	CAGCATGTGCTCCTGCATAA
ATP11C-For	ATATTTATCAGCCTGTTCCC
ATP11C-Rev	TGTTGCGTATCAAGTATCCT
AXIN1-For	GAAAAGAGAGCCAGCCGAG
AXIN1-Rev	GGTTCCCCGCAGAAGTAGTAC
BIN1-For	ATCAGAGTCAACCACGAGC
BIN1-Rev	CACAGTTGCTGGGAAGGTC
BPTF-For	AGAAGAATTTGAAGACCAGTCCC
BPTF-Rev	TACTGTTTTCCAGATTAGGCTGG
C5orf22-For	ACGGATGGAAGTACCAGACT
C5orf22-Rev	CAGCAAATAATGCACAGATT
CAMK2G-For	CCACAGAGCAACAACAAAAAC
CAMK2G-Rev	TCCCATCTGTAGCGTTGTGT
CASK-For	CTTCAAGATTGTGCCAAGTTACC
CASK-Rev	TTTCCAGTTTACCCTGCCAC
CCDC88A-For	GCTCCCTCATCAAGACAGTC
CCDC88A-Rev	ATCATCAGGAACCTCCAAAT
CENPE-For	GTTGAACTCACTTCGTGCTG
CENPE-Rev	CTTTTCTCTAAGCAGCTCTAC
CLCN3-For	CAGTGCCTTGTAACTCACAAT
CLCN3-Rev	TTCCTCTTCCGTTTCTTCTC
CLSTN1-For	GAACGACAACACCGTGCTC
CLSTN1-Rev	AGCGAATGACTCCCTCACC
CSNK1G3-For	TTCAAATGCACCCATCACAG
CSNK1G3-Rev	GTAACTCCCCAGGATCTGTC
DST-For	GCGATTTCAAGTTGAGCAGA
DST-Rev	CATCCACCTCCAACACGAAC
EHBP1-For	AGAGAGAGCTCGTCAGCTAATAGC
EHBP1-Rev	GTGAATTTGCCACCTGTGG
ERC1-For	TTCCTCTATGGAGCGTGGGC
ERC1-Rev	TGCAGGGCGAGTAGTTCTGT
ESYT2-For	GCTGACAAAGACCAAGCCAA
ESYT2-Rev	CCCAACTGACATCTGGACAA
EXOC1-For	GCAAAGATCAAGATGACTGGC
EXOC1-Rev	GGAAGATGACTGAGATCTGCG
FAM190B-For	TACCCAAACACCCTGGAGAC
FAM190B-Rev	TCGATACGTTGTGGCTTTATT
FGFR1-For	CTTCTGGGCTGTGCTGGTCA
FGFR1-Rev	TACGGTTTGGTTTGGTGTTATCTG
FIP1L1-For	GATCGCCGCGTTTAAGTTG
FIP1L1-Rev	CAATTCCAGATGGAGGATTAGC
FLNB-For	CCCCTTCAGGGTTCCTGTGA
FLNB-Rev	TGTGCCATCTCCATTGTCCA
FN1-For	TTTTGATAACCTGAGTCCCG
FN1-Rev	GTCAGTGGGAGGAGGAACAG
GOLGA4-For	TGGCAAAAGTTATAACCACCG
GOLGA4-Rev	TTTCCAAGCAGCAGTCACC
INF2-For	AAGCGAAGGAAGAAGCGTC
INF2-Rev	GCACGGAGTTTTGGTTTCC
KIF13A-For	GGATAGCCCTGGAAGCAAG
KIF13A-Rev	CAAACTCCACAGGTACATAAGGC
KTN1-For	TGGAAATGGAACTAGAAAAGGC
KTN1-Rev	TGCAAATCACCAGCTACCTTC
LIMCH1-For	CTCCCGAACAAAAGCAATCA
LIMCH1-Rev	TTTGTCGTCCTCTTCCCTCA
LMO7-For	ATGAGGATAACAGAAGAAGTTGGG
LMO7-Rev	TCCTCGTAACGCAGCTGAC
LPHN2-For	GAATCTTCTTTTATCTCAGGTG
LPHN2-Rev	AGGTTTGACTGGTAGCGTGA
LRRFIP1-For	GGCATCCATCAGGGAAATCA
LRRFIP1-Rev	TCTTCAAGCTCCAGCAACAT
LRRFIP2-For	ATCCAGACGAGGAAGTGGG
LRRFIP2-Rev	ACTGTGCATTGGAAACCATG
MAP4K4-For	AAGGAGCAAGCCAAGCTTC
MAP4K4-Rev	TGGTGGAGTTTCTCTGTCCTG
MARK2-For	CCACCAGCACAAATCGAAG
MARK2-Rev	TTAGTTCGGTCTGGGGCTC
MARK3-For	GAACGGCGAACCGCAACATA
MARK3-Rev	CGTGGACGCAGAAGAGCAAG
MTSS1L-For	CCCAGTTCCACCTGTCGCTACC
MTSS1L-Rev	CCTTCCTCCGCTGCAGAGTG
MXRA7-For	AGGCTTCTCCTTCAAATACA
MXRA7-Rev	GCTTAACAAAGTGACCCACA
MYO18A-For	CCTAAAGTTGGCATTCAAGC
MYO18A-Rev	TCCGAGTCCACATCAGAGT
MYO5A-For	GCACAAGCSTACATTGGTTTG
MYO5A-Rev	CGGTTGTTCTCCTCCTTCAG
MYOF-For	TAAAATTGCTGCCTCTGGTG
MYOF-Rev	GGCTTCCATAAAGATTCAGGT
NDEL1-For	AAGGACCAAGCATCACGAAA
NDEL1-Rev	CCTGGAGGCTAGGCACTCAC
NFATC3-For	GGAACTGCCTCATCACCGTC
NFATC3-Rev	ATCCAGGGACTCAGGACTCG
NFYA-For	CACAGCCTTCTAGGATCTC
NFYA-Rev	CTCCACTGACCTGCACCAT
NPRL3-For	ACCAAGTCTGAAATGTGTGGC
NPRL3-Rev	GCAGACAGTTTATCACTGACGG
NUMB-For	AGGGGAGGCAGAGAGCAT
NUMB-Rev	TCTATGACCGGCCTGGAA
PHF3-For	AATTTCCAGATGCCTTGTTC
PHF3-Rev	TTCTTCTACCTTGTCCCTTA
PICALM-For	GAGTCAACCAGGTGAAAAGA
PICALM-Rev	GTGTAGTAGCAGGATAGGC
PLD1-For	GGAATAGGAAAGCCAAGAAA
PLD1-Rev	TGTAAACTACGGATGGACCC
PLEKHA1-For	GAGATGCACAGTTGGATTAAAGC
PLEKHA1-Rev	CTGTGGAATGTGAGGTGGC
PLEKHM2-For	TGGAGTGGGATGACAGTGCG
PLEKHM2-Rev	TGCTGGTCAGGTCGGAGGCT
PPIP5K2-For	ATGGTATCAGAGCCAATTCA
PPIP5K2-Rev	TGCTTCTGTTCCACAAGAGT
PRMT2-For	TCAGGCTCCTGGAAAGGAC
PRMT2-Rev	TTCACTTCTGGGACAGTCACC
PRRC2C-For	CCCTGCCACTGTGAGAATGA
PRRC2C-Rev	AACCGTTGCGTGGACTGAAG
RAI14-For	ACCCCAACAAAACCAAAGCA
RAI14-Rev	CCCGATAGTGGAGTCGAAGT
RBM26-For	TGGGTCCAGTACCTTCAAGT
RBM26-Rev	CAGAGGTGGAAACAAGTAAG
RPS24-For	AAAAGACCTCAAGAAAGCAACG
RPS24-Rev	ACAGTGGCCACAGCTAACATC
SBF1-For	TCAGCTCCATGCCCCGCTAC
SBF1-Rev	CCGGACACTGCCCCACTTAC
SBF2-For	CATCAGAAACTCAGAGGCAACA
SBF2-Rev	GCGAGTGCTAGAGCGAAGAC
SLMAP-For	GTGTAAAAACAACCTGAAGCTGC
SLMAP-Rev	GACTCAAGGAACGCTCTCATG
SMARCA1-For	TGGCGTGGTTATGAGTATTG
SMARCA1-Rev	CTTGTAGATCAACCTGTGGG
SPAG9-For	CTTGTAATCGTTTGTGGGTG
SPAG9-Rev	ATGTGCCATTGAACAATAGG
SPTAN1-For	GGAGCAAGGCAGCATAGCAC
SPTAN1-Rev	TCTTCTGGAGCACCTCAACC
SYNRG-For	AGTAGAGATGATGCTTTGGAAGC
SYNRG-Rev	ACTCTCATTGTAAATCCAAGGAGG
SYTL2-For	TTAGTGCGTAGTGCTGAAGA
SYTL2-Rev	AGAAATGCTGGAACAGACTT
TCF12-For	AGACCTGGAGGGCAAGCAC
TCF12-Rev	CTGTGACCAGCAGGCAAAC
TJP1-For	CATAGAATAGACTCCCCTGG
TJP1-Rev	GTGCCCTGGGTGACTAACG
TNIK-For	AGAATCCAGGGACATTACCC
TNIK-Rev	CCTCCTCTTCCTCGCTACTT
TUSC3-For	CAAGTACCACGGCTATCCTT
TUSC3-Rev	GCATTTGCTTTATCCCTGTA
UAP1-For	AAAGACAACCCTACTACTGCAAGG
UAP1-Rev	CATTGGATTGGTACATCATTGG
UGGT1-For	GGATTCCCAAGGCAAGACTG
UGGT1-Rev	GTCCAGAAGGGCTATCAAAA
UTRN-For	ACAAGTTCAGGTCGAAGAAG
UTRN-Rev	AGTTGAGGAGATTGTGAGGG
VLDLR-For	TGAAGAAGACATGGAGAATG
VLDLR-Rev	TGACCTCTGATACTGCTGTG
WDFY3-For	CTTACGTGCCAGAAACTGAGC
WDFY3-Rev	TTCTGAACTCTCCACAATGGC
